# Supplementary material for: Nuclear pore protein NUP210 depletion suppresses metastasis through heterochromatin-mediated disruption of tumor cell mechanical response
Source: Nat Commun. 2021 Dec 13;12:7216. doi: 10.1038/s41467-021-27451-w (PMC8669001; doi:10.1038/s41467-021-27451-w)
Supplement: Supplementary file 16 — Source Data [file 41467_2021_27451_MOESM16_ESM.xlsx]

## Sheet: Fig. 1i
		Fig. 1i: Relative luciferase activity of Nup210 promoter polymorphic region
		Replicate	Empty Control	BALB/cJ-prom	FVB/NJ-prom
		1	0.98982	8.6832	8.1628
		2	1.01707	8.71442	7.83562
		3	0.95963	8.6983	8.0142
		4	0.99374	8.96205	8.08552
		5	0.99215	9.01831	8.36781
		6	1.01931	8.79942	8.14114
		7	0.96892	8.83971	8.19615
		8	1.05936	8.48782	7.8856

## Sheet: Fig. 1j
		Fig.1j: ChIP qPCR analysis
			ChIP enrichment (% input)
		Cell line	IgG	CTCF	H3K27Ac
		4T1 (BALB/cJ)	0.0129248	0.328681	0.0840238
		6DT1 (FVB/NJ)	0.00553314	0.0330049	0.0183266

## Sheet: Fig. 1k
	Fig. 1k: Comparison of Nup210 and Ctcf mRNA level in 4T1 and 6DT1 cells.
		4T1			6DT1
	Gene	Replicate 1	Replicate 2	Replicate 3	Replicate 1	Replicate 2	Replicate 3
	Nup210	1.17778	0.91855	0.924342	0.0252757	0.0209904	0.0113662
	Ctcf	1.07423	0.967549	0.962123	0.484589	0.534028	0.480131

## Sheet: Fig. 1l
		Fig. 1l: Comparison of Nup210 and Ctcf mRNA level in different mice strains
			BALB/cJ spleen					FVB/NJ spleen
		Gene	Mouse 1	Mouse 2	Mouse 3	Mouse 4	Mouse 5	Mouse 1	Mouse 2	Mouse 3	Mouse 4	Mouse 5
		Nup210	1.1957	0.68344	1.02567	1.33511	0.893616	0.719031	0.75848	0.778743	0.431192	0.655054
		Ctcf	1.05955	0.916291	1.02351	1.0636	0.946184	1.05669	1.09389	1.1425	0.940444	1.03858

## Sheet: Fig. 1m
	Fig.1m: Nup210 and Ctcf mRNA level in 4T1 Nup210 promoter CRISPR-deleted clones
		4T1-WT			4T1-CTCFbs-del-C12			4T1-CTCFbs-del-C28			4T1-CTCFbs-del-C45			4T1-CTCFbs-del-C60			4T1-CTCFbs-del-C72
	Gene	Replicate 1	Replicate 2	Replicate 3	Replicate 1	Replicate 2	Replicate 3	Replicate 1	Replicate 2	Replicate 3	Replicate 1	Replicate 2	Replicate 3	Replicate 1	Replicate 2	Replicate 3	Replicate 1	Replicate 2	Replicate 3
	Nup210	1.00539	0.953864	1.04275	0.470513	0.385716	0.203309	0.582328	0.670109	0.633496	0.626627	0.69739	0.683131	0.289296	0.313702	0.27389	0.012267	0.00877288	0.00600169
	Ctcf	0.938215	1.11424	0.956577	0.741587	0.796608	0.604993	0.783346	0.781194	0.679196	0.642917	0.802036	0.70895	0.51459	0.521143	0.529387	0.519796	0.426756	0.444454

## Sheet: Fig. 1n
		Fig. 1n: Nup210 mRNA level in 4T1 Ctcf knockdown cells
			sh-Ctrl			sh-Ctcf # 1			sh-Ctcf # 2
		Gene	Replicate 1	Replicate 2	Replicate 3	Replicate 1	Replicate 2	Replicate 3	Replicate 1	Replicate 2	Replicate 3
		Ctcf	1.13468	0.938742	0.938819	0.749799	0.644283	0.711438	0.261547	0.290915	0.251904
		Nup210	1.10159	0.936019	0.969831	0.645364	0.556877	0.671294	0.392218	0.291108	0.335888

## Sheet: Fig. 2a
Fig. 2a: NUP210 amplification in the overall survival outcome of breast cancer patient in cBioportal database
Patient	Months elapsed	Amplification (n=20)	No amplification (n=1961)
1	17.6667	1
2	19.1667	1
3	22.1333	1
4	30.8667	1
5	34.7	1
6	38.0333	1
7	44.8333	1
8	51.6667	1
9	64.8667	1
10	75.7	1
11	100.867	1
12	117.667	1
13	124.567	1
14	128.533	1
15	128.967	0
16	136	0
17	195.8	1
18	224.6	0
19	232.4	0
20	282.833	1
21	0		0
22	0.1		1
23	0.766667		0
24	1.23333		0
25	1.26667		0
26	1.43333		0
27	1.76667		0
28	2		0
29	2.3		1
30	2.4		0
31	2.5		0
32	2.53333		0
33	2.53333		1
34	2.86667		0
35	3.36667		0
36	3.5		1
37	3.76667		0
38	4.16667		1
39	4.43333		1
40	4.86667		0
41	5.06667		1
42	5.43333		0
43	5.5		1
44	5.83333		1
45	6.26667		1
46	6.83333		1
47	7.8		1
48	7.86667		1
49	8.06667		1
50	9.06667		1
51	9.13333		1
52	9.43333		1
53	9.6		1
54	9.7		1
55	9.83333		1
56	10.0667		1
57	10.6333		1
58	10.8333		0
59	10.8333		1
60	10.8667		1
61	11.0667		1
62	11.3		1
63	11.6		1
64	11.7		1
65	11.8667		1
66	11.8667		1
67	12.2667		1
68	12.4		0
69	12.9333		1
70	13.4		0
71	13.4		0
72	13.5333		1
73	13.8		1
74	14.1		1
75	14.1333		1
76	14.1667		1
77	14.2		1
78	14.4		1
79	14.4333		1
80	14.7		1
81	14.8		1
82	15.0667		1
83	15.0667		1
84	15.1667		1
85	15.2		1
86	15.3		1
87	15.3667		1
88	15.3667		1
89	15.3667		1
90	15.5		1
91	15.5333		1
92	15.6		1
93	15.6333		1
94	15.7		1
95	15.8667		1
96	15.8667		1
97	16.1667		1
98	16.3		1
99	16.5667		1
100	16.6		1
101	16.7		1
102	16.7		1
103	16.7		1
104	16.7333		1
105	16.8333		1
106	17.1333		1
107	17.2		1
108	17.7667		0
109	17.8333		0
110	17.9333		1
111	18.2333		1
112	18.2667		1
113	18.8		1
114	18.8333		1
115	18.9333		1
116	19		0
117	19		1
118	19.0333		1
119	19.1		1
120	19.4		1
121	19.5667		1
122	19.6		0
123	19.7333		1
124	19.7333		1
125	19.7333		1
126	19.8333		1
127	19.9		1
128	20		1
129	20.1333		1
130	20.2		1
131	20.2667		0
132	20.4333		1
133	20.6667		1
134	20.8333		1
135	21		1
136	21.0667		1
137	21.1667		1
138	21.3		1
139	21.3		1
140	21.5667		1
141	21.6		0
142	21.7		1
143	21.9		1
144	21.9333		1
145	22.0333		1
146	22.2333		0
147	22.2333		1
148	22.4		1
149	22.4		1
150	22.4667		1
151	22.4667		1
152	22.6667		1
153	22.6667		1
154	23.0333		1
155	23.2		1
156	23.2667		1
157	23.3333		1
158	23.3667		1
159	23.4333		1
160	23.7333		1
161	23.7667		0
162	23.8		0
163	23.8333		1
164	23.9		0
165	23.9333		1
166	23.9333		1
167	24.1		1
168	24.3		1
169	24.3333		1
170	24.4		1
171	24.6333		1
172	24.8		1
173	24.8667		1
174	24.8667		1
175	24.9		1
176	25.0333		0
177	25.2333		1
178	25.3333		0
179	25.4333		1
180	25.4667		1
181	25.5333		0
182	25.6333		1
183	25.9667		0
184	26		1
185	26.2667		1
186	26.3333		1
187	26.5667		1
188	26.7333		1
189	26.7333		1
190	26.7667		1
191	26.8667		1
192	27		1
193	27.0667		1
194	27.2		1
195	27.3		1
196	27.4		0
197	27.4		1
198	27.4667		1
199	27.4667		1
200	27.8		1
201	27.8667		1
202	27.9667		1
203	28		1
204	28.0667		1
205	28.5		1
206	28.5		1
207	28.5667		1
208	28.6		1
209	28.7333		1
210	28.8333		1
211	28.8667		1
212	29		1
213	29.0333		1
214	29.0667		1
215	29.2333		1
216	29.2333		1
217	29.3		1
218	29.6667		1
219	29.9		1
220	30.0667		1
221	30.1333		1
222	30.1667		1
223	30.3		1
224	30.3667		1
225	30.3667		1
226	30.4333		0
227	30.4333		1
228	30.7		1
229	30.8		1
230	30.9333		1
231	30.9667		1
232	31		1
233	31.0667		1
234	31.1667		0
235	31.3		1
236	31.3333		1
237	31.4333		1
238	31.4667		1
239	31.8		1
240	31.9333		1
241	32.0333		1
242	32.0667		1
243	32.3		1
244	32.6333		1
245	32.7333		1
246	32.8333		1
247	32.8667		0
248	32.9333		1
249	33		1
250	33.1333		1
251	33.3667		1
252	33.5667		0
253	33.7		1
254	33.8		1
255	33.9		1
256	33.9667		1
257	34.1		0
258	34.3		1
259	34.3333		1
260	34.3333		1
261	34.4333		1
262	34.5667		1
263	34.6333		1
264	34.6667		1
265	34.7		1
266	34.7		1
267	34.7667		0
268	35		1
269	35.0333		1
270	35.2		1
271	35.2333		1
272	35.3667		1
273	35.4		1
274	35.4667		1
275	35.5333		1
276	35.6		1
277	35.6333		1
278	35.7		1
279	36.1667		1
280	36.2667		1
281	36.3667		1
282	36.4		1
283	36.4333		1
284	36.5667		1
285	36.6333		1
286	36.6333		1
287	36.7667		1
288	36.9333		1
289	36.9667		1
290	37		1
291	37.3667		1
292	37.5		1
293	37.7333		1
294	37.7667		1
295	37.8		1
296	37.8667		1
297	37.8667		1
298	37.9		1
299	37.9333		1
300	37.9667		1
301	38.0333		1
302	38.0333		1
303	38.1333		1
304	38.1667		1
305	38.4333		1
306	38.5667		1
307	38.8		1
308	38.8		1
309	39.1667		1
310	39.2		1
311	39.3		1
312	39.3		1
313	39.4333		0
314	39.5333		1
315	39.8		1
316	39.8333		1
317	39.8667		1
318	40		1
319	40.4333		1
320	40.6333		1
321	40.7		1
322	41.1667		1
323	41.1667		1
324	41.3667		1
325	41.4667		1
326	41.4667		1
327	41.5333		1
328	41.8333		1
329	42.0667		1
330	42.0667		1
331	42.3		1
332	42.3333		1
333	42.3667		1
334	42.4333		1
335	42.5		1
336	42.5667		1
337	42.5667		1
338	42.6		1
339	42.6333		1
340	42.6667		1
341	42.7		1
342	42.9		1
343	42.9667		1
344	42.9667		1
345	43.0333		1
346	43.1		1
347	43.1		1
348	43.1		1
349	43.1333		1
350	43.1667		0
351	43.2		1
352	43.2		1
353	43.2667		0
354	43.2667		1
355	43.3		1
356	43.4		1
357	43.8333		1
358	43.8333		1
359	43.8667		0
360	43.9		1
361	44.1333		1
362	44.2333		0
363	44.4		1
364	44.6		1
365	44.6333		1
366	44.7333		1
367	44.7333		1
368	44.7667		1
369	44.8		1
370	44.8667		1
371	45.0333		0
372	45.1667		1
373	45.1667		1
374	45.3333		1
375	45.3333		0
376	45.5		1
377	45.5		1
378	45.6		1
379	45.6333		1
380	45.7		1
381	45.7333		1
382	45.8		1
383	45.9333		1
384	46.0667		1
385	46.0667		1
386	46.1667		1
387	46.3667		1
388	46.4333		0
389	46.4333		1
390	46.5333		1
391	46.6667		1
392	46.8333		1
393	47.0333		1
394	47.1333		1
395	47.4333		1
396	47.6333		1
397	47.9		1
398	47.9		1
399	48.1333		1
400	48.1667		1
401	48.2667		1
402	48.4333		1
403	48.4333		1
404	48.4333		1
405	48.5333		1
406	48.6		1
407	48.8		0
408	49.2		1
409	49.2333		1
410	49.3		1
411	49.4333		1
412	49.4667		1
413	49.4667		1
414	49.5333		1
415	49.5333		1
416	49.5667		1
417	49.6667		1
418	49.7333		1
419	49.7667		1
420	50		1
421	50.0333		1
422	50.0667		0
423	50.2333		1
424	50.4667		0
425	50.5333		1
426	50.6667		1
427	50.7667		1
428	50.9		1
429	51		1
430	51.2		1
431	51.2		1
432	51.4		1
433	51.4667		1
434	51.7		1
435	51.7667		1
436	51.9667		1
437	51.9667		1
438	52.0667		1
439	52.3		1
440	52.3		1
441	52.3333		1
442	52.4667		1
443	52.5		1
444	52.6333		1
445	52.7333		1
446	52.9		1
447	52.9667		1
448	53.3667		1
449	53.5667		0
450	53.6333		1
451	53.6333		1
452	53.9		1
453	54.1		1
454	54.2667		1
455	54.3333		1
456	54.7667		1
457	54.9333		1
458	55		1
459	55.0333		1
460	55.1		1
461	55.2		1
462	55.2333		1
463	55.3667		0
464	55.4		1
465	55.4667		1
466	55.6333		1
467	55.6667		1
468	55.7333		1
469	55.7667		0
470	55.8333		1
471	55.9333		0
472	56.2667		1
473	56.3333		1
474	56.5		0
475	56.5		1
476	56.7667		1
477	56.9333		1
478	57.2333		0
479	57.2333		1
480	57.3		1
481	57.3		1
482	57.4		1
483	57.6333		0
484	57.6667		0
485	57.6667		1
486	57.9333		0
487	58		1
488	58.1333		1
489	58.4333		0
490	58.4667		1
491	58.6		0
492	58.6333		1
493	58.6667		1
494	58.7667		1
495	58.9333		1
496	59.0667		1
497	59.5		1
498	59.6		1
499	59.7		1
500	59.7667		0
501	59.8		0
502	59.9333		1
503	59.9667		1
504	60.1333		0
505	60.2667		1
506	60.6667		0
507	60.7		0
508	60.8667		1
509	60.9		1
510	61.1		1
511	61.3333		0
512	61.4333		0
513	61.4667		1
514	61.6		0
515	61.7		0
516	61.8		1
517	61.8		1
518	61.9		1
519	61.9		0
520	62.1333		1
521	62.3333		0
522	62.5333		1
523	62.6333		0
524	62.7667		1
525	62.8		0
526	62.8667		0
527	62.9		1
528	63		0
529	63.0333		0
530	63.0333		1
531	63.2		1
532	63.5		1
533	63.5		0
534	63.5333		1
535	63.5667		1
536	63.7333		0
537	63.8		1
538	63.8333		1
539	63.8667		1
540	63.9667		1
541	64		1
542	64.0333		0
543	64.2333		0
544	64.2333		0
545	64.3		1
546	64.3667		0
547	64.6		1
548	64.7		1
549	64.9333		1
550	65.1333		1
551	65.1667		1
552	65.2333		1
553	65.3333		1
554	65.4		0
555	65.4667		1
556	65.5		1
557	65.5667		1
558	65.8333		1
559	65.8667		0
560	66.6333		1
561	66.7333		1
562	66.8333		0
563	67.4667		0
564	67.8		1
565	67.8		1
566	68.0667		1
567	68.1333		1
568	68.1667		1
569	68.2		1
570	68.2667		1
571	68.7		0
572	68.7667		1
573	69.1		1
574	69.3		1
575	69.3333		1
576	69.4		0
577	69.5		0
578	69.8		1
579	69.9333		1
580	70.0667		1
581	70.1667		0
582	70.2333		0
583	70.2667		0
584	70.4		1
585	70.4667		1
586	70.5333		1
587	70.6		1
588	70.7333		0
589	70.9		1
590	71		0
591	71.0667		1
592	71.1667		1
593	71.4667		0
594	71.5		0
595	71.5		0
596	71.6		1
597	71.6333		1
598	71.6333		1
599	71.7667		1
600	71.8		1
601	71.8333		0
602	72.2		1
603	72.2667		0
604	72.3		0
605	72.3667		0
606	72.4333		1
607	72.4667		1
608	72.5667		1
609	72.6667		0
610	72.8		0
611	72.9		0
612	73.1333		1
613	73.1333		1
614	73.4667		1
615	73.7		0
616	73.7		1
617	73.8333		1
618	74.0333		0
619	74.1		1
620	74.4667		1
621	74.4667		1
622	74.5667		0
623	74.7333		1
624	74.8		1
625	74.9333		1
626	75.1		0
627	75.2333		1
628	75.3		0
629	75.3333		0
630	75.3333		1
631	75.3667		1
632	75.4		0
633	75.5		1
634	75.8667		0
635	75.9667		1
636	76		1
637	76.1333		1
638	76.2333		1
639	76.6333		0
640	76.7		0
641	76.7333		0
642	76.8667		0
643	77.2333		1
644	77.2333		1
645	77.4		0
646	77.4667		1
647	77.5		1
648	77.6667		1
649	77.8667		1
650	78.1667		0
651	78.4667		1
652	78.6		1
653	78.7		0
654	78.7667		0
655	78.8667		1
656	79.1		1
657	79.1333		1
658	79.1667		1
659	79.3		0
660	79.3333		1
661	79.3667		1
662	79.8		1
663	79.8667		1
664	79.9667		1
665	80.2333		0
666	80.3667		1
667	80.4333		1
668	80.5		1
669	80.5		0
670	80.6667		0
671	80.7333		1
672	80.7333		1
673	80.8333		0
674	81.0333		0
675	81.0667		1
676	81.0667		1
677	81.1		1
678	81.1333		1
679	81.1333		1
680	81.3333		1
681	81.5		1
682	81.5667		1
683	81.8		1
684	81.9333		1
685	82.1		0
686	82.3667		0
687	82.6333		0
688	82.6333		1
689	82.7333		1
690	82.9667		0
691	83.1333		1
692	83.3667		1
693	83.3667		1
694	83.5333		1
695	83.6333		1
696	83.6667		1
697	84.2		1
698	84.2		1
699	84.2333		1
700	84.5		1
701	84.6333		0
702	84.7333		1
703	84.8333		1
704	84.9		1
705	85		1
706	85.0333		1
707	85.1333		0
708	85.3		1
709	85.3333		0
710	85.3667		0
711	85.4		1
712	85.5		1
713	85.5		0
714	85.5667		1
715	85.7333		1
716	85.7333		1
717	85.8667		1
718	85.9333		1
719	85.9667		0
720	86.0667		1
721	86.0667		1
722	86.1		0
723	86.1333		0
724	86.2333		1
725	86.2333		1
726	86.3667		1
727	86.4		0
728	86.5333		1
729	86.6		0
730	86.8		0
731	86.8333		0
732	86.9		0
733	87		1
734	87		1
735	87.1		1
736	87.2333		1
737	87.2333		1
738	87.4667		1
739	87.5333		1
740	87.7		1
741	87.7333		1
742	87.8333		0
743	88		0
744	88.2		0
745	88.2333		0
746	88.3333		1
747	88.4667		0
748	88.5		0
749	88.6667		1
750	88.8		1
751	88.8333		1
752	88.9333		1
753	89.0333		1
754	89.1		1
755	89.1		1
756	89.3333		1
757	89.3667		1
758	89.5333		1
759	89.6		1
760	89.7667		0
761	89.8		0
762	89.9		1
763	89.9667		0
764	89.9667		1
765	90		1
766	90.1333		1
767	90.2333		1
768	90.2667		1
769	90.3		1
770	90.4		1
771	90.5667		0
772	90.5667		0
773	90.6		1
774	90.6667		1
775	90.8		1
776	90.8		1
777	91		0
778	91.0667		0
779	91.1		1
780	91.1333		1
781	91.2333		1
782	91.2333		0
783	91.2667		0
784	91.5		0
785	91.5333		0
786	91.6		0
787	91.6333		1
788	91.7333		1
789	92.4		1
790	92.5		1
791	92.7333		1
792	92.7667		1
793	92.9667		1
794	93		1
795	93.3		0
796	93.3667		1
797	93.5		1
798	93.6667		1
799	94.0333		1
800	94.2333		1
801	94.2333		0
802	94.5667		0
803	94.7		0
804	94.7333		1
805	94.9333		1
806	95.7333		1
807	95.8333		1
808	95.8667		1
809	95.8667		0
810	96.2		1
811	96.6333		1
812	96.7667		1
813	96.8333		1
814	96.9		1
815	96.9667		0
816	96.9667		1
817	96.9667		1
818	97.2667		0
819	97.3		1
820	97.4		0
821	97.4333		1
822	97.5667		0
823	97.6		1
824	97.7667		1
825	97.8333		1
826	98.1		1
827	98.2667		0
828	98.4667		0
829	98.5		1
830	98.5667		0
831	98.7		0
832	98.7		1
833	98.7		1
834	98.7667		1
835	98.8333		0
836	98.8333		1
837	99		1
838	99.2333		0
839	99.3333		0
840	99.3667		1
841	99.3667		0
842	99.4		1
843	99.5333		1
844	99.7		0
845	99.7333		0
846	99.7667		1
847	99.9667		1
848	100.133		1
849	100.167		1
850	100.3		1
851	100.733		0
852	100.833		0
853	101.067		1
854	101.233		0
855	101.267		1
856	101.267		0
857	101.4		0
858	101.567		0
859	101.633		1
860	101.833		0
861	101.9		0
862	101.967		0
863	101.967		1
864	102		1
865	102.033		0
866	102.067		0
867	102.067		1
868	102.067		0
869	102.1		0
870	102.3		1
871	102.4		1
872	102.5		1
873	102.567		0
874	102.633		1
875	102.7		0
876	102.767		1
877	102.967		1
878	102.967		1
879	103.1		1
880	103.133		0
881	103.467		1
882	103.467		0
883	103.767		1
884	103.8		1
885	103.833		0
886	103.833		1
887	104		1
888	104.033		1
889	104.1		1
890	104.3		1
891	104.4		0
892	104.467		1
893	104.533		0
894	104.667		1
895	104.767		1
896	105		0
897	105.2		1
898	105.467		0
899	105.6		1
900	105.667		1
901	105.8		0
902	105.967		0
903	106.133		0
904	106.567		1
905	106.8		1
906	107.067		0
907	107.1		1
908	107.1		1
909	107.267		1
910	107.367		1
911	107.467		0
912	107.767		1
913	107.867		0
914	108.067		1
915	108.067		1
916	108.067		0
917	108.167		0
918	108.3		1
919	108.433		0
920	108.467		1
921	108.6		1
922	108.767		0
923	108.933		0
924	109		0
925	109		1
926	109.033		0
927	109.2		0
928	109.233		1
929	109.6		1
930	109.767		0
931	109.833		1
932	109.933		0
933	110.1		0
934	110.1		0
935	110.267		0
936	110.467		0
937	110.533		0
938	110.6		1
939	110.633		0
940	110.767		1
941	110.833		1
942	110.867		1
943	110.933		1
944	110.967		0
945	111		0
946	111.067		0
947	111.067		0
948	111.1		1
949	111.167		1
950	111.2		0
951	111.367		0
952	111.533		1
953	111.567		1
954	111.6		1
955	111.633		0
956	111.7		1
957	111.833		1
958	111.867		0
959	111.967		1
960	112		0
961	112.133		0
962	112.4		1
963	112.4		1
964	112.467		1
965	112.567		0
966	112.633		1
967	112.667		1
968	112.8		0
969	112.933		0
970	112.967		1
971	113.2		1
972	113.367		0
973	113.433		0
974	113.567		0
975	113.667		0
976	113.667		1
977	113.833		1
978	114		1
979	114.033		1
980	114.233		1
981	114.333		0
982	114.467		0
983	114.5		1
984	114.533		1
985	114.6		0
986	114.6		0
987	114.767		0
988	114.767		0
989	114.9		1
990	114.9		1
991	115.3		0
992	115.6		1
993	115.633		1
994	115.633		0
995	115.7		1
996	115.933		1
997	116.1		0
998	116.233		1
999	116.433		1
1000	116.467		1
1001	116.533		1
1002	116.533		0
1003	116.633		0
1004	116.933		0
1005	117		0
1006	117.033		0
1007	117.533		0
1008	117.567		1
1009	117.6		0
1010	117.667		1
1011	117.667		1
1012	117.867		0
1013	117.9		1
1014	118		1
1015	118.033		1
1016	118.133		1
1017	118.2		0
1018	118.2		0
1019	118.3		1
1020	118.533		1
1021	118.6		1
1022	118.7		1
1023	118.9		0
1024	119		1
1025	119.3		1
1026	119.333		0
1027	119.333		0
1028	119.367		1
1029	119.467		1
1030	119.467		1
1031	119.467		1
1032	119.733		0
1033	119.8		0
1034	119.867		1
1035	119.967		1
1036	120.133		1
1037	120.433		0
1038	120.567		1
1039	121.533		0
1040	121.533		0
1041	121.667		1
1042	121.733		0
1043	121.967		0
1044	122		1
1045	122.133		0
1046	122.167		1
1047	122.2		0
1048	122.2		0
1049	122.267		0
1050	122.4		0
1051	122.5		1
1052	122.5		0
1053	122.7		1
1054	122.7		1
1055	122.767		0
1056	122.8		1
1057	122.8		1
1058	122.833		1
1059	123		1
1060	123.267		0
1061	123.267		0
1062	123.3		1
1063	123.333		1
1064	123.533		0
1065	123.533		0
1066	123.7		0
1067	123.733		0
1068	123.9		0
1069	124		1
1070	124		0
1071	124.1		0
1072	124.1		0
1073	124.133		1
1074	124.133		1
1075	124.2		1
1076	124.267		0
1077	124.767		1
1078	124.8		1
1079	124.8		0
1080	125.033		1
1081	125.067		1
1082	125.267		1
1083	125.333		1
1084	125.6		1
1085	125.6		1
1086	125.7		0
1087	125.7		1
1088	125.767		1
1089	125.8		0
1090	125.8		0
1091	125.833		1
1092	125.867		1
1093	125.9		1
1094	126.4		1
1095	126.467		1
1096	126.467		1
1097	126.633		1
1098	126.667		0
1099	126.667		1
1100	126.867		0
1101	127.1		0
1102	127.533		0
1103	127.633		0
1104	127.833		1
1105	127.933		1
1106	128		1
1107	128.1		0
1108	128.2		1
1109	128.267		0
1110	128.367		0
1111	128.367		1
1112	128.367		0
1113	128.4		0
1114	128.4		1
1115	128.533		0
1116	128.567		0
1117	129.233		1
1118	129.333		1
1119	129.6		1
1120	129.8		1
1121	130.2		0
1122	130.367		1
1123	130.433		0
1124	130.467		0
1125	130.7		0
1126	130.7		1
1127	130.867		1
1128	130.9		0
1129	131		1
1130	131.067		0
1131	131.1		0
1132	131.133		0
1133	131.267		0
1134	131.3		1
1135	131.3		1
1136	131.333		1
1137	131.6		0
1138	131.667		1
1139	131.9		0
1140	132.033		1
1141	132.067		0
1142	132.1		1
1143	132.2		1
1144	132.3		0
1145	132.333		1
1146	132.533		0
1147	132.567		1
1148	132.767		0
1149	132.767		0
1150	133.233		1
1151	133.733		0
1152	134.267		1
1153	134.367		0
1154	134.467		1
1155	134.5		0
1156	134.733		1
1157	134.733		0
1158	134.833		0
1159	135.167		0
1160	135.3		1
1161	135.333		0
1162	135.333		0
1163	135.667		0
1164	136.067		1
1165	136.167		0
1166	136.167		0
1167	136.233		0
1168	136.467		0
1169	136.7		1
1170	136.933		0
1171	137.1		1
1172	137.667		0
1173	137.8		0
1174	137.8		1
1175	137.933		1
1176	138.1		0
1177	138.133		0
1178	138.333		0
1179	138.333		0
1180	138.567		0
1181	138.9		0
1182	138.933		0
1183	139.167		0
1184	139.3		1
1185	139.433		0
1186	139.533		1
1187	139.6		1
1188	139.6		0
1189	139.633		1
1190	140.067		0
1191	140.2		0
1192	140.233		0
1193	140.233		0
1194	140.333		0
1195	140.5		0
1196	140.567		1
1197	140.567		0
1198	140.6		1
1199	140.767		1
1200	140.767		0
1201	140.867		0
1202	141		0
1203	141.033		0
1204	141.167		0
1205	141.567		1
1206	141.733		1
1207	141.733		1
1208	142.167		1
1209	142.433		0
1210	142.433		1
1211	142.467		0
1212	142.567		1
1213	142.667		1
1214	142.8		0
1215	143		1
1216	143.133		1
1217	143.167		0
1218	143.167		1
1219	143.533		0
1220	143.533		1
1221	143.6		1
1222	144.333		0
1223	144.4		0
1224	144.433		1
1225	144.433		0
1226	144.467		0
1227	144.633		0
1228	144.667		1
1229	144.7		1
1230	144.767		0
1231	144.933		0
1232	144.933		0
1233	144.967		1
1234	145.367		1
1235	145.433		1
1236	145.433		1
1237	145.5		0
1238	145.633		0
1239	145.733		1
1240	146		0
1241	146.033		1
1242	146.067		0
1243	146.367		0
1244	146.4		1
1245	146.733		0
1246	146.767		0
1247	146.833		1
1248	146.9		0
1249	146.933		1
1250	147.167		0
1251	147.367		1
1252	147.667		0
1253	147.767		1
1254	147.833		1
1255	147.933		0
1256	148.033		0
1257	148.067		0
1258	148.1		1
1259	148.567		0
1260	148.567		1
1261	148.767		1
1262	148.8		1
1263	148.8		1
1264	148.867		1
1265	149.3		0
1266	149.4		0
1267	149.433		1
1268	149.6		0
1269	149.6		0
1270	149.7		1
1271	149.733		0
1272	149.767		0
1273	149.767		0
1274	149.867		0
1275	149.867		0
1276	150.1		1
1277	150.467		0
1278	150.5		0
1279	150.567		0
1280	150.6		1
1281	150.6		1
1282	150.6		1
1283	150.733		1
1284	151		0
1285	151.067		0
1286	151.167		1
1287	151.2		1
1288	151.667		1
1289	151.9		0
1290	151.933		1
1291	152.067		1
1292	152.067		1
1293	152.067		1
1294	152.2		0
1295	152.3		0
1296	152.333		1
1297	152.933		0
1298	152.933		1
1299	153		1
1300	153.2		0
1301	153.3		1
1302	153.533		0
1303	153.567		0
1304	153.833		1
1305	153.867		1
1306	153.9		1
1307	153.967		0
1308	154		1
1309	154.5		1
1310	154.7		0
1311	154.767		0
1312	155.367		1
1313	155.4		0
1314	155.733		1
1315	156.333		1
1316	156.8		1
1317	157.1		0
1318	157.433		0
1319	157.5		0
1320	157.533		0
1321	157.733		0
1322	157.8		1
1323	157.833		1
1324	158.033		0
1325	158.033		0
1326	158.533		1
1327	158.633		1
1328	158.967		0
1329	159		1
1330	159.067		1
1331	159.233		1
1332	159.7		1
1333	159.733		0
1334	160		0
1335	160.3		0
1336	160.333		1
1337	160.4		1
1338	160.9		0
1339	161.067		0
1340	161.133		1
1341	161.667		1
1342	161.767		0
1343	161.933		1
1344	162.767		0
1345	162.833		1
1346	163.167		1
1347	163.2		1
1348	163.2		1
1349	163.4		0
1350	163.433		0
1351	163.533		0
1352	163.533		0
1353	163.7		1
1354	163.733		0
1355	163.867		0
1356	164.033		1
1357	164.333		0
1358	164.333		1
1359	164.333		0
1360	164.5		0
1361	164.567		1
1362	164.6		1
1363	164.7		0
1364	164.733		0
1365	164.9		0
1366	164.933		0
1367	164.967		1
1368	165.167		1
1369	165.167		0
1370	165.2		0
1371	165.367		0
1372	165.4		1
1373	165.433		0
1374	165.433		0
1375	165.667		0
1376	166.033		0
1377	166.667		0
1378	166.733		1
1379	167.1		1
1380	167.433		0
1381	167.5		0
1382	167.933		1
1383	168.2		1
1384	168.267		1
1385	168.267		0
1386	168.3		1
1387	168.533		1
1388	168.6		1
1389	168.7		0
1390	168.967		1
1391	169.233		1
1392	169.6		1
1393	169.667		0
1394	169.833		1
1395	170.267		1
1396	170.633		1
1397	170.667		1
1398	170.8		0
1399	170.833		0
1400	170.867		0
1401	170.9		1
1402	171.1		0
1403	171.3		1
1404	171.633		1
1405	172		1
1406	172.3		0
1407	172.8		1
1408	172.867		1
1409	172.9		1
1410	172.9		1
1411	172.967		1
1412	173.033		1
1413	173.6		1
1414	173.633		0
1415	173.833		1
1416	173.9		1
1417	173.933		0
1418	174.133		1
1419	174.267		0
1420	174.5		1
1421	174.567		1
1422	174.633		0
1423	174.8		1
1424	174.833		0
1425	175.1		1
1426	175.167		0
1427	175.333		0
1428	175.633		0
1429	175.633		0
1430	175.8		0
1431	175.9		1
1432	175.967		1
1433	176.033		1
1434	176.067		0
1435	176.1		1
1436	176.267		1
1437	176.367		0
1438	176.367		1
1439	176.433		0
1440	176.5		0
1441	176.6		0
1442	176.7		0
1443	176.767		0
1444	177.267		0
1445	177.333		0
1446	177.533		0
1447	177.6		0
1448	177.633		0
1449	177.9		0
1450	178.167		1
1451	178.4		0
1452	178.567		1
1453	178.633		0
1454	178.733		1
1455	178.733		0
1456	179.1		1
1457	179.433		0
1458	179.8		0
1459	180.567		0
1460	180.633		0
1461	180.733		1
1462	180.767		1
1463	180.833		1
1464	181.233		1
1465	181.467		0
1466	181.867		0
1467	182.233		0
1468	182.267		1
1469	182.333		1
1470	182.5		0
1471	182.6		1
1472	182.6		0
1473	182.833		0
1474	182.9		0
1475	182.9		0
1476	182.933		0
1477	183.2		1
1478	183.267		0
1479	183.433		0
1480	183.967		0
1481	184.167		0
1482	184.267		0
1483	184.333		0
1484	184.333		0
1485	184.4		0
1486	184.7		1
1487	184.767		0
1488	184.8		0
1489	185		1
1490	185.133		0
1491	185.167		0
1492	185.3		0
1493	185.333		0
1494	185.6		0
1495	185.7		1
1496	185.767		0
1497	185.933		0
1498	186.1		0
1499	186.1		0
1500	186.133		0
1501	186.2		0
1502	186.367		0
1503	186.4		1
1504	186.433		0
1505	186.533		0
1506	186.6		0
1507	186.633		1
1508	186.833		1
1509	187.033		0
1510	187.033		1
1511	187.033		0
1512	187.3		0
1513	187.7		0
1514	187.833		1
1515	187.867		1
1516	187.933		0
1517	187.933		0
1518	188.133		0
1519	188.167		1
1520	188.333		0
1521	188.367		0
1522	188.533		1
1523	188.733		0
1524	189.033		0
1525	189.1		1
1526	189.133		0
1527	189.433		0
1528	189.733		0
1529	189.867		0
1530	189.9		0
1531	190.1		1
1532	190.167		0
1533	190.2		0
1534	190.967		1
1535	191		1
1536	191.1		0
1537	191.133		1
1538	191.167		0
1539	191.233		0
1540	191.467		1
1541	191.8		0
1542	191.933		1
1543	191.933		1
1544	192.133		0
1545	192.2		0
1546	192.2		0
1547	192.2		1
1548	192.2		0
1549	192.267		1
1550	192.3		0
1551	192.6		0
1552	193.133		0
1553	193.167		0
1554	193.167		0
1555	193.6		0
1556	193.7		0
1557	193.8		0
1558	193.9		0
1559	193.967		0
1560	193.967		0
1561	194		0
1562	194.1		1
1563	194.167		1
1564	194.2		0
1565	194.233		0
1566	194.3		0
1567	194.367		0
1568	194.4		1
1569	194.533		0
1570	194.567		0
1571	194.6		0
1572	194.7		1
1573	195.3		0
1574	195.333		1
1575	195.367		1
1576	195.533		0
1577	195.7		1
1578	195.867		0
1579	195.933		0
1580	196.467		1
1581	196.533		0
1582	196.567		1
1583	196.633		0
1584	196.867		1
1585	196.867		0
1586	197.333		1
1587	197.433		0
1588	197.667		1
1589	197.733		1
1590	197.833		1
1591	198.1		1
1592	198.1		1
1593	198.133		0
1594	198.3		0
1595	198.333		1
1596	198.433		0
1597	198.6		1
1598	199.033		1
1599	199.1		0
1600	199.133		0
1601	199.233		0
1602	199.267		1
1603	199.3		0
1604	199.367		1
1605	199.533		0
1606	199.933		0
1607	199.967		0
1608	199.967		1
1609	200.1		0
1610	200.133		0
1611	200.333		0
1612	200.333		0
1613	200.433		0
1614	200.6		0
1615	200.6		0
1616	200.7		0
1617	200.767		1
1618	201.167		0
1619	201.467		0
1620	201.467		1
1621	201.767		1
1622	201.833		1
1623	201.9		1
1624	201.933		1
1625	202.1		1
1626	202.1		0
1627	202.233		0
1628	202.767		0
1629	203		1
1630	203.267		0
1631	203.533		1
1632	203.533		1
1633	203.7		1
1634	204.2		1
1635	204.233		0
1636	204.4		0
1637	204.433		1
1638	205.033		0
1639	205.567		1
1640	205.6		0
1641	205.733		0
1642	205.8		0
1643	205.9		0
1644	206.133		1
1645	206.567		1
1646	207.167		0
1647	207.467		1
1648	207.633		0
1649	207.967		1
1650	208.2		0
1651	208.4		0
1652	208.8		0
1653	208.967		1
1654	208.967		1
1655	209.033		1
1656	209.267		0
1657	210.433		1
1658	210.967		1
1659	210.967		0
1660	211.133		1
1661	211.2		1
1662	211.4		0
1663	211.533		1
1664	211.733		0
1665	211.9		1
1666	211.933		0
1667	211.967		0
1668	212.2		0
1669	212.2		0
1670	212.2		1
1671	212.367		1
1672	212.7		0
1673	213		0
1674	213.033		0
1675	213.1		1
1676	213.2		1
1677	213.367		0
1678	213.367		0
1679	213.5		0
1680	213.9		0
1681	214.433		1
1682	214.7		0
1683	214.8		1
1684	215.167		0
1685	216.033		1
1686	216.733		1
1687	216.733		0
1688	216.867		1
1689	216.967		0
1690	216.967		0
1691	217.1		1
1692	217.567		1
1693	217.633		1
1694	217.767		0
1695	218.233		0
1696	218.3		1
1697	218.633		0
1698	219.1		1
1699	219.167		1
1700	219.167		1
1701	219.467		0
1702	219.633		0
1703	219.667		1
1704	219.767		1
1705	220.033		0
1706	220.233		0
1707	220.3		0
1708	220.9		1
1709	220.933		1
1710	221.067		1
1711	221.2		0
1712	221.2		0
1713	221.233		0
1714	221.6		1
1715	221.767		1
1716	221.9		0
1717	221.933		0
1718	222.033		1
1719	222.1		0
1720	222.2		1
1721	222.2		0
1722	222.333		0
1723	222.5		0
1724	222.7		1
1725	223.3		0
1726	223.833		1
1727	224.1		1
1728	224.233		0
1729	224.3		0
1730	224.433		0
1731	224.567		0
1732	224.867		0
1733	225.167		0
1734	225.4		0
1735	225.5		0
1736	225.5		0
1737	225.7		1
1738	226.067		0
1739	226.067		0
1740	226.2		1
1741	226.7		0
1742	226.733		0
1743	227.467		0
1744	227.733		1
1745	227.8		1
1746	227.833		1
1747	227.867		1
1748	227.9		1
1749	227.933		0
1750	228		0
1751	228.1		1
1752	228.333		0
1753	228.6		1
1754	228.767		1
1755	228.8		0
1756	228.8		0
1757	228.9		0
1758	229.067		0
1759	229.333		0
1760	229.367		1
1761	229.833		0
1762	229.9		0
1763	230.167		0
1764	230.467		0
1765	230.5		0
1766	231.033		1
1767	231.533		1
1768	231.667		0
1769	232.733		1
1770	232.767		1
1771	232.967		0
1772	233.267		0
1773	233.867		1
1774	234.133		1
1775	234.233		0
1776	234.233		0
1777	234.333		1
1778	234.4		0
1779	234.433		1
1780	234.533		1
1781	234.6		0
1782	234.7		1
1783	235.4		0
1784	235.567		1
1785	235.667		0
1786	236.033		0
1787	236.067		0
1788	236.133		0
1789	236.633		0
1790	236.7		0
1791	236.933		0
1792	237.133		0
1793	237.267		1
1794	237.267		0
1795	237.367		1
1796	237.5		0
1797	238.067		1
1798	238.367		0
1799	238.5		0
1800	239.167		1
1801	239.167		0
1802	239.233		0
1803	239.3		0
1804	239.333		0
1805	239.4		0
1806	240.033		1
1807	240.2		0
1808	240.433		0
1809	240.467		0
1810	240.7		0
1811	240.833		0
1812	241.233		0
1813	241.267		0
1814	241.267		0
1815	241.3		1
1816	241.4		0
1817	241.6		0
1818	241.6		1
1819	241.867		0
1820	242.567		0
1821	242.567		0
1822	243.167		0
1823	243.5		0
1824	243.767		0
1825	243.9		0
1826	244.167		1
1827	244.2		1
1828	244.433		0
1829	245.233		1
1830	245.5		0
1831	246.6		1
1832	247		0
1833	247.367		0
1834	247.833		1
1835	248.767		0
1836	248.767		0
1837	249.533		1
1838	250.133		0
1839	250.667		0
1840	250.8		0
1841	250.833		0
1842	251.067		0
1843	251.2		1
1844	251.633		0
1845	251.8		1
1846	252		0
1847	252.1		0
1848	252.267		1
1849	252.3		1
1850	252.333		0
1851	252.867		1
1852	252.9		0
1853	252.967		0
1854	253.067		0
1855	253.533		1
1856	254.267		0
1857	254.5		0
1858	254.633		0
1859	254.933		0
1860	254.967		0
1861	255		1
1862	255.1		1
1863	255.267		0
1864	255.3		0
1865	255.367		0
1866	255.6		0
1867	256		0
1868	256.5		0
1869	256.867		1
1870	257.167		0
1871	257.567		0
1872	257.633		0
1873	257.667		0
1874	257.767		0
1875	258.133		1
1876	258.167		1
1877	258.333		0
1878	258.333		0
1879	258.867		0
1880	259.533		0
1881	259.767		0
1882	259.933		0
1883	259.967		0
1884	260		0
1885	260.033		1
1886	260.2		0
1887	260.2		0
1888	260.733		0
1889	261.2		0
1890	261.2		0
1891	262		0
1892	262.133		0
1893	262.633		0
1894	262.867		1
1895	263.033		0
1896	263.233		0
1897	263.367		0
1898	263.433		0
1899	263.6		1
1900	263.7		1
1901	264.133		0
1902	264.233		0
1903	264.233		0
1904	264.6		0
1905	264.767		0
1906	264.767		1
1907	265		0
1908	265.133		0
1909	265.567		1
1910	265.933		0
1911	266.1		1
1912	266.933		0
1913	267.233		0
1914	267.267		0
1915	267.4		0
1916	267.4		0
1917	268.433		1
1918	268.9		0
1919	269		0
1920	269.333		0
1921	269.633		0
1922	269.9		0
1923	270.133		1
1924	270.3		0
1925	270.433		0
1926	270.567		0
1927	271.267		0
1928	271.333		0
1929	271.867		0
1930	271.933		0
1931	272.1		0
1932	272.2		0
1933	272.9		0
1934	274.033		0
1935	274.2		0
1936	274.367		0
1937	274.4		0
1938	274.5		0
1939	275.233		0
1940	275.6		0
1941	275.633		0
1942	275.733		0
1943	277.367		1
1944	278.267		0
1945	278.367		1
1946	278.467		0
1947	279.1		0
1948	279.8		0
1949	280.7		0
1950	281.367		1
1951	281.5		0
1952	282.3		1
1953	282.367		0
1954	282.567		1
1955	285.433		0
1956	285.7		1
1957	286.067		0
1958	287.233		0
1959	287.933		0
1960	291.167		0
1961	292.033		1
1962	292.667		1
1963	295.333		1
1964	296.867		0
1965	297.233		0
1966	297.8		0
1967	298.033		1
1968	299.4		0
1969	300.7		1
1970	300.867		0
1971	301.233		0
1972	307.633		0
1973	307.933		0
1974	318.2		0
1975	322.833		0
1976	330.367		0
1977	335.6		1
1978	335.733		1
1979	337.033		0
1980	351		1
1981	355.2		1

## Sheet: Fig. 2b
	Fig. 2b: NUP210 mRNA expression in the overall survival outcome of human estrogen receptor positive breast cancer patient
	Patient	Months elapsed	NUP210 High (n=738)	NUP210 Low (n=721)
	1	51.6667	1
	2	30.8667	1
	3	17.1333	1
	4	300.867	0
	5	185.3	0
	6	232.4	0
	7	78.8667	1
	8	57.3	1
	9	34.7	1
	10	128.967	0
	11	123	1
	12	53.6333	1
	13	195.8	1
	14	233.867	1
	15	119.3	1
	16	165.4	1
	17	296.867	0
	18	256.5	0
	19	281.367	1
	20	226.2	1
	21	43.9	1
	22	36.3667	1
	23	224.6	0
	24	176.367	0
	25	298.033	1
	26	264.767	1
	27	98.7	1
	28	197.667	1
	29	63.0333	1
	30	202.1	1
	31	148.067	0
	32	163.2	1
	33	60.8667	1
	34	57.2333	1
	35	78.6	1
	36	165.667	0
	37	184.7	1
	38	150.6	1
	39	286.067	0
	40	39.4333	0
	41	50	1
	42	134.733	0
	43	84.2333	1
	44	139.6	1
	45	102.967	1
	46	168.533	1
	47	51.7667	1
	48	197.833	1
	49	107.267	1
	50	49.6667	1
	51	95.8333	1
	52	84.5	1
	53	201.933	1
	54	128.533	1
	55	126.467	1
	56	211.9	1
	57	111.1	1
	58	216.867	1
	59	74.9333	1
	60	191.167	0
	61	47.4333	1
	62	62.1333	1
	63	194.7	1
	64	61.6	0
	65	214.433	1
	66	23.4333	1
	67	55.2333	1
	68	106.567	1
	69	156.333	1
	70	154	1
	71	102.067	0
	72	195.7	1
	73	112.133	0
	74	82.9667	0
	75	61.4667	1
	76	117.6	0
	77	10.8667	1
	78	53.6333	1
	79	178.567	1
	80	65.2333	1
	81	197.333	1
	82	169.233	1
	83	79.8667	1
	84	186.4	1
	85	29.0333	1
	86	123.533	0
	87	81.5667	1
	88	244.2	1
	89	118.7	1
	90	93.6667	1
	91	185.7	1
	92	217.1	1
	93	150.1	1
	94	95.7333	1
	95	49.7333	1
	96	335.6	1
	97	172.3	0
	98	90.8	1
	99	44.7667	1
	100	185.933	0
	101	239.167	1
	102	195.3	0
	103	5.5	1
	104	49.7667	1
	105	91.1	1
	106	36.1667	1
	107	254.967	0
	108	90.5667	0
	109	72.5667	1
	110	170.633	1
	111	99	1
	112	182.333	1
	113	140.233	0
	114	255.3	0
	115	213.033	0
	116	111.633	0
	117	18.2333	1
	118	260.2	0
	119	87.7333	1
	120	65.8333	1
	121	46.6667	1
	122	201.467	1
	123	153.533	0
	124	31.8	1
	125	26.3333	1
	126	281.5	0
	127	119.467	1
	128	204.433	1
	129	265.567	1
	130	173.6	1
	131	33.9	1
	132	207.467	1
	133	139.533	1
	134	49.5333	1
	135	253.533	1
	136	131.333	1
	137	229.067	0
	138	221.6	1
	139	272.9	0
	140	107.767	1
	141	108.067	1
	142	159.7	1
	143	200.6	0
	144	147.833	1
	145	69.1	1
	146	42.0667	1
	147	335.733	1
	148	30.3	1
	149	177.9	0
	150	100.167	1
	151	98.7667	1
	152	117.033	0
	153	198.433	0
	154	110.967	0
	155	54.1	1
	156	42.5667	1
	157	128.267	0
	158	193.9	0
	159	81.9333	1
	160	221.2	0
	161	32.7333	1
	162	170.8	0
	163	85.7333	1
	164	203.7	1
	165	157.533	0
	166	81.1	1
	167	88.6667	1
	168	164.6	1
	169	40.7	1
	170	42.6	1
	171	130.433	0
	172	111.967	1
	173	252.3	1
	174	240.7	0
	175	176.033	1
	176	122.8	1
	177	191.233	0
	178	116.1	0
	179	279.8	0
	180	46.5333	1
	181	212.367	1
	182	142.667	1
	183	164.333	1
	184	125.8	0
	185	176.267	1
	186	97.5667	0
	187	260	0
	188	104	1
	189	181.867	0
	190	267.4	0
	191	210.433	1
	192	188.533	1
	193	115.633	1
	194	96.9667	1
	195	80.6667	0
	196	237.267	1
	197	77.2333	1
	198	125.867	1
	199	211.533	1
	200	101.633	1
	201	36.4333	1
	202	217.633	1
	203	223.833	1
	204	152.933	1
	205	182.9	0
	206	146.767	0
	207	63.2	1
	208	184.333	0
	209	307.633	0
	210	79.1333	1
	211	108.6	1
	212	108.767	0
	213	49.4667	1
	214	192.133	0
	215	125.7	1
	216	53.3667	1
	217	208.4	0
	218	148.1	1
	219	171.3	1
	220	119.467	1
	221	117.567	1
	222	124	0
	223	213.367	0
	224	44.1333	1
	225	98.7	0
	226	54.9333	1
	227	17.6667	1
	228	34.7	1
	229	108.433	0
	230	91	0
	231	167.1	1
	232	165.433	0
	233	141.733	1
	234	38.0333	1
	235	83.5333	1
	236	243.9	0
	237	56.9333	1
	238	217.567	1
	239	157.733	0
	240	76.1333	1
	241	121.667	1
	242	155.4	0
	243	11.7	1
	244	70.2333	0
	245	102.067	1
	246	168.6	1
	247	136.933	0
	248	29.3	1
	249	79.1667	1
	250	214.7	0
	251	105.667	1
	252	86.3667	1
	253	54.2667	1
	254	103.8	1
	255	146	0
	256	152.333	1
	257	59.9333	1
	258	117.667	1
	259	355.2	1
	260	247.833	1
	261	226.067	0
	262	140.067	0
	263	162.767	0
	264	129.6	1
	265	126.667	0
	266	117.667	1
	267	3.76667	0
	268	107.467	0
	269	102.967	1
	270	198.1	1
	271	174.8	1
	272	81.5	1
	273	46.0667	1
	274	246.6	1
	275	85.8667	1
	276	42.3667	1
	277	60.9	1
	278	22.2333	1
	279	262	0
	280	76.2333	1
	281	36.5667	1
	282	99.3667	1
	283	168.267	0
	284	65.1667	1
	285	52.3	1
	286	71.4667	0
	287	206.133	1
	288	108.3	1
	289	98.5	1
	290	67.8	1
	291	237.133	0
	292	113.367	0
	293	114.9	1
	294	115.6	1
	295	98.4667	0
	296	96.9667	1
	297	139.3	1
	298	102.3	1
	299	252.333	0
	300	227.8	1
	301	84.2	1
	302	205.6	0
	303	143.6	1
	304	212.2	1
	305	127.933	1
	306	70.4667	1
	307	81.0667	1
	308	81.8	1
	309	160.333	1
	310	18.2667	1
	311	38.4333	1
	312	124.767	1
	313	239.233	0
	314	41.4667	1
	315	116.467	1
	316	81.1333	1
	317	118.533	1
	318	180.833	1
	319	79.1	1
	320	149.433	1
	321	30.8	1
	322	58.1333	1
	323	110.467	0
	324	42.3	1
	325	199.367	1
	326	191.933	1
	327	90.1333	1
	328	63.5333	1
	329	41.1667	1
	330	272.2	0
	331	117.533	0
	332	187.867	1
	333	100.833	0
	334	49.5667	1
	335	240.2	0
	336	182.5	0
	337	229.833	0
	338	38.0333	1
	339	123.3	1
	340	165.2	0
	341	159.733	0
	342	74.1	1
	343	115.633	0
	344	2.53333	1
	345	79.3667	1
	346	114.5	1
	347	199.033	1
	348	174.133	1
	349	139.633	1
	350	213	0
	351	216.967	0
	352	90	1
	353	173.033	1
	354	71.7667	1
	355	27.4	0
	356	119	1
	357	34.3333	1
	358	267.233	0
	359	169.6	1
	360	77.4667	1
	361	51.4667	1
	362	292.033	1
	363	129.333	1
	364	170.9	1
	365	260.033	1
	366	4.86667	0
	367	99.7667	1
	368	2.3	1
	369	122.7	1
	370	69.3333	1
	371	111	0
	372	235.4	0
	373	16.3	1
	374	76	1
	375	128.4	0
	376	113.433	0
	377	59.6	1
	378	219.667	1
	379	103.467	0
	380	300.7	1
	381	151.2	1
	382	134.467	1
	383	222.7	1
	384	182.933	0
	385	51.2	1
	386	59.9667	1
	387	80.7333	1
	388	237.5	0
	389	52.0667	1
	390	198.3	0
	391	114.9	1
	392	36.2667	1
	393	200.333	0
	394	188.367	0
	395	139.6	0
	396	14.2	1
	397	102.4	1
	398	287.233	0
	399	263.033	0
	400	73.4667	1
	401	228	0
	402	251.8	1
	403	117.9	1
	404	23.8333	1
	405	102.067	0
	406	200.767	1
	407	20.8333	1
	408	138.567	0
	409	82.6333	1
	410	23.7333	1
	411	45.3333	1
	412	228.8	0
	413	121.533	0
	414	43.3	1
	415	186.133	0
	416	103.1	1
	417	81.0667	1
	418	151.933	1
	419	254.5	0
	420	51.4	1
	421	234.6	0
	422	241.6	0
	423	209.033	1
	424	73.1333	1
	425	66.8333	0
	426	33.3667	1
	427	285.7	1
	428	218.3	1
	429	16.1667	1
	430	91.5	0
	431	80.5	1
	432	30.1667	1
	433	128.367	1
	434	114.033	1
	435	48.4333	1
	436	87.1	1
	437	105.967	0
	438	221.067	1
	439	38.1667	1
	440	122	1
	441	146.4	1
	442	28.8333	1
	443	187.933	0
	444	351	1
	445	97.4333	1
	446	70.5333	1
	447	134.833	0
	448	28.8667	1
	449	121.733	0
	450	25.4667	1
	451	28.0667	1
	452	54.3333	1
	453	177.533	0
	454	124.2	1
	455	45.7333	1
	456	35.5333	1
	457	123.7	0
	458	50.0667	0
	459	83.6333	1
	460	123.533	0
	461	154.5	1
	462	234.233	0
	463	155.367	1
	464	163.733	0
	465	19	0
	466	199.267	1
	467	133.733	0
	468	143.133	1
	469	224.867	0
	470	84.8333	1
	471	42.9667	1
	472	23.2667	1
	473	258.333	0
	474	31.1667	0
	475	121.967	0
	476	192.2	0
	477	156.8	1
	478	243.167	0
	479	63.8333	1
	480	45.5	1
	481	88.8	1
	482	220.933	1
	483	139.433	0
	484	95.8667	0
	485	19.5667	1
	486	211.133	1
	487	187.033	0
	488	71.6333	1
	489	189.867	0
	490	28.7333	1
	491	50.0333	1
	492	234.7	1
	493	202.767	0
	494	85.9667	0
	495	244.433	0
	496	117	0
	497	122.167	1
	498	149.6	0
	499	42.5	1
	500	65.5	1
	501	201.167	0
	502	205.9	0
	503	140.767	0
	504	13.4	0
	505	153	1
	506	140.6	1
	507	222.2	0
	508	44.7333	1
	509	232.967	0
	510	23.0333	1
	511	100.3	1
	512	213.5	0
	513	111.367	0
	514	190.1	1
	515	86.1	0
	516	167.5	0
	517	119.367	1
	518	12.9333	1
	519	87	1
	520	15.3667	1
	521	52.6333	1
	522	256.867	1
	523	81.1333	1
	524	168.2	1
	525	67.8	1
	526	82.7333	1
	527	113.667	1
	528	126.867	0
	529	224.567	0
	530	138.133	0
	531	45.1667	1
	532	100.133	1
	533	86.4	0
	534	49.4667	1
	535	58.4333	0
	536	187.3	0
	537	240.033	1
	538	61.8	1
	539	160.4	1
	540	171.633	1
	541	211.967	0
	542	83.1333	1
	543	126.467	1
	544	116.533	1
	545	55.6667	1
	546	168.967	1
	547	71.0667	1
	548	45.0333	0
	549	134.267	1
	550	251.633	0
	551	35.2	1
	552	151.167	1
	553	172.8	1
	554	6.26667	1
	555	77.8667	1
	556	50.6667	1
	557	75.3667	1
	558	122.2	0
	559	64.7	1
	560	89.9	1
	561	76.8667	0
	562	125.033	1
	563	224.3	0
	564	142.433	1
	565	148.033	0
	566	43.1	1
	567	163.167	1
	568	189.733	0
	569	34.3333	1
	570	112.667	1
	571	94.2333	0
	572	198.1	1
	573	149.6	0
	574	175.9	1
	575	109.033	0
	576	37.8667	1
	577	102.7	0
	578	99.3333	0
	579	124.8	0
	580	118.2	0
	581	240.433	0
	582	153.867	1
	583	21.3	1
	584	29.2333	1
	585	15.1667	1
	586	234.433	1
	587	144.433	1
	588	110.1	0
	589	52.7333	1
	590	198.6	1
	591	177.267	0
	592	224.1	1
	593	104.667	1
	594	90.2333	1
	595	101.9	0
	596	34.3	1
	597	89.9667	1
	598	168.267	1
	599	214.8	1
	600	211.733	0
	601	170.267	1
	602	189.9	0
	603	72.4667	1
	604	267.267	0
	605	145.733	1
	606	238.5	0
	607	68.7667	1
	608	104.467	1
	609	152.3	0
	610	140.867	0
	611	112.4	1
	612	174.267	0
	613	219.633	0
	614	186.633	1
	615	85	1
	616	177.6	0
	617	115.933	1
	618	102.633	1
	619	252.1	0
	620	19.4	1
	621	31	1
	622	282.567	1
	623	240.833	0
	624	39.3	1
	625	61.8	1
	626	261.2	0
	627	172.967	1
	628	96.8333	1
	629	128.2	1
	630	21.6	0
	631	117.667	1
	632	104.1	1
	633	71.5	0
	634	85.9333	1
	635	130.7	1
	636	27.4667	1
	637	96.9667	0
	638	44.2333	0
	639	128.4	1
	640	57.6667	0
	641	157.1	0
	642	89.6	1
	643	185.133	0
	644	192.2	0
	645	125.6	1
	646	187.833	1
	647	225.5	0
	648	61.9	1
	649	98.8333	1
	650	208.967	1
	651	150.6	1
	652	104.767	1
	653	116.633	0
	654	43.1	1
	655	188.733	0
	656	70.9	1
	657	165.167	0
	658	111.6	1
	659	90.2667	1
	660	172.9	1
	661	85.7333	1
	662	104.033	1
	663	119.333	0
	664	124.567	1
	665	64.2333	0
	666	170.667	1
	667	43.8667	0
	668	132.033	1
	669	257.167	0
	670	145.367	1
	671	86.8	0
	672	236.133	0
	673	16.7333	1
	674	50.5333	1
	675	74.4667	1
	676	118.2	0
	677	161.767	0
	678	109.6	1
	679	14.4333	1
	680	132.567	1
	681	41.5333	1
	682	23.9333	1
	683	115.3	0
	684	64.6	1
	685	179.1	1
	686	144.633	0
	687	216.733	0
	688	62.6333	0
	689	193.167	0
	690	15.8667	1
	691	70.7333	0
	692	61.1	1
	693	15.2	1
	694	122.833	1
	695	279.1	0
	696	192.2	0
	697	122.8	1
	698	196.467	1
	699	185.767	0
	700	125.767	1
	701	44.6333	1
	702	71.1667	1
	703	124	1
	704	64.3	1
	705	75.9667	1
	706	94.7	0
	707	131.3	1
	708	150.567	0
	709	137.667	0
	710	174.5	1
	711	199.3	0
	712	173.833	1
	713	90.6	1
	714	241.267	0
	715	70.1667	0
	716	176.367	1
	717	199.933	0
	718	251.2	1
	719	32.8667	0
	720	21.3	1
	721	106.8	1
	722	55.7667	0
	723	80.5	0
	724	274.5	0
	725	147.767	1
	726	69.4	0
	727	29.0667	1
	728	185.333	0
	729	274.033	0
	730	221.233	0
	731	85.3	1
	732	227.9	1
	733	30.1333	1
	734	160	0
	735	194.6	0
	736	85.1333	0
	737	192.267	1
	738	116.233	1
	739	187.033		1
	740	99.2333		0
	741	43.1		1
	742	132.533		0
	743	112.467		1
	744	164.033		1
	745	102.5		1
	746	209.267		0
	747	179.8		0
	748	2		0
	749	260.733		0
	750	301.233		0
	751	299.4		0
	752	234.533		1
	753	144.933		0
	754	236.7		0
	755	145.633		0
	756	22.4667		1
	757	86.9		0
	758	130.7		0
	759	91.5333		0
	760	125.833		1
	761	158.633		1
	762	275.733		0
	763	55.9333		0
	764	87.2333		1
	765	46.4333		0
	766	127.533		0
	767	207.167		0
	768	124.267		0
	769	153.3		1
	770	24.6333		1
	771	107.1		1
	772	152.2		0
	773	30.0667		1
	774	171.1		0
	775	275.6		0
	776	114.333		0
	777	235.567		1
	778	23.3667		1
	779	75.1		0
	780	126.633		1
	781	149.767		0
	782	144.7		1
	783	89.1		1
	784	101.967		0
	785	184.333		0
	786	203.267		0
	787	191.467		1
	788	74.7333		1
	789	297.233		0
	790	13.5333		1
	791	252.967		0
	792	88.4667		0
	793	150.6		1
	794	167.933		1
	795	61.9		0
	796	201.467		0
	797	143.167		0
	798	252.267		1
	799	103.833		1
	800	222.033		1
	801	263.6		1
	802	69.3		1
	803	151.667		1
	804	45.5		1
	805	141.733		1
	806	163.4		0
	807	227.867		1
	808	216.733		1
	809	73.1333		1
	810	39.1667		1
	811	68.1667		1
	812	189.033		0
	813	104.3		1
	814	180.767		1
	815	96.9		1
	816	102.767		1
	817	111.2		0
	818	132.333		1
	819	12.4		0
	820	266.1		1
	821	220.3		0
	822	86.1333		0
	823	272.1		0
	824	25.5333		0
	825	161.667		1
	826	36.6333		1
	827	55.4667		1
	828	269.633		0
	829	63		0
	830	157.433		0
	831	90.4		1
	832	81.3333		1
	833	193.133		0
	834	58.6333		1
	835	263.433		0
	836	186.433		0
	837	124.8		1
	838	176.067		0
	839	116.933		0
	840	88.5		0
	841	219.467		0
	842	66.6333		1
	843	147.933		0
	844	213.367		0
	845	74.4667		1
	846	48.6		1
	847	196.867		1
	848	122.4		0
	849	110.833		1
	850	47.0333		1
	851	221.767		1
	852	148.767		1
	853	78.7		0
	854	13.4		0
	855	2.53333		0
	856	234.133		1
	857	207.967		1
	858	125.9		1
	859	145.433		1
	860	20		1
	861	211.4		0
	862	35.6333		1
	863	264.6		0
	864	27.2		1
	865	112.633		1
	866	58		1
	867	15.8667		1
	868	190.167		0
	869	5.43333		0
	870	51.9667		1
	871	136.233		0
	872	61.4333		0
	873	119.8		0
	874	193.967		0
	875	144.4		0
	876	1.43333		0
	877	118.3		1
	878	258.333		0
	879	201.9		1
	880	1.26667		0
	881	48.5333		1
	882	30.7		1
	883	26.7333		1
	884	65.5667		1
	885	87.2333		1
	886	131.6		0
	887	135.3		1
	888	185.167		0
	889	68.2667		1
	890	94.0333		1
	891	129.8		1
	892	250.8		0
	893	184.767		0
	894	100.733		0
	895	241.4		0
	896	77.6667		1
	897	69.8		1
	898	47.1333		1
	899	250.833		0
	900	278.367		1
	901	297.8		0
	902	232.767		1
	903	49.3		1
	904	91.7333		1
	905	97.4		0
	906	65.3333		1
	907	249.533		1
	908	330.367		0
	909	175.8		0
	910	153.567		0
	911	79.8		1
	912	194.167		1
	913	245.5		0
	914	78.1667		0
	915	102		1
	916	263.7		1
	917	186.2		0
	918	1.23333		0
	919	122.2		0
	920	239.167		0
	921	108.933		0
	922	58.6667		1
	923	228.333		0
	924	131.067		0
	925	99.4		1
	926	99.9667		1
	927	128.1		0
	928	265.133		0
	929	36.9333		1
	930	144.967		1
	931	241.267		0
	932	85.4		1
	933	92.4		1
	934	140.567		0
	935	70.2667		0
	936	192.2		1
	937	73.7		0
	938	117.867		0
	939	186.833		1
	940	142.433		0
	941	236.633		0
	942	136.467		0
	943	17.8333		0
	944	14.1333		1
	945	148.567		1
	946	42.5667		1
	947	64.2333		0
	948	63.5		1
	949	195.867		0
	950	142.567		1
	951	98.8333		0
	952	219.1		1
	953	12.2667		1
	954	259.967		0
	955	212.7		0
	956	170.867		0
	957	99.7		0
	958	29.9		1
	959	114.533		1
	960	104.4		0
	961	247		0
	962	57.9333		0
	963	185		1
	964	140.567		1
	965	21.9		1
	966	52.3		1
	967	131.133		0
	968	228.8		0
	969	239.4		0
	970	146.733		0
	971	27.0667		1
	972	152.067		1
	973	91.1333		1
	974	23.8		0
	975	56.5		1
	976	278.467		0
	977	89.8		0
	978	86.6		0
	979	40.4333		1
	980	203		1
	981	205.733		0
	982	260.2		0
	983	144.333		0
	984	92.7667		1
	985	253.067		0
	986	258.867		0
	987	101.233		0
	988	86.5333		1
	989	148.867		1
	990	107.867		0
	991	52.5		1
	992	240.467		0
	993	94.7333		1
	994	285.433		0
	995	41.3667		1
	996	291.167		0
	997	150.467		0
	998	234.233		0
	999	70.0667		1
	1000	172.867		1
	1001	71.5		0
	1002	45.6		1
	1003	274.367		0
	1004	207.633		0
	1005	176.5		0
	1006	257.767		0
	1007	48.4333		1
	1008	97.6		1
	1009	135.333		0
	1010	137.8		0
	1011	270.433		0
	1012	252.867		1
	1013	89.9667		0
	1014	63.5		0
	1015	70.4		1
	1016	230.167		0
	1017	41.8333		1
	1018	46.8333		1
	1019	112.967		1
	1020	28		1
	1021	159		1
	1022	87.5333		1
	1023	42.0667		1
	1024	59.5		1
	1025	126.4		1
	1026	62.8		0
	1027	168.3		1
	1028	111.567		1
	1029	9.6		1
	1030	178.167		1
	1031	265.933		0
	1032	34.4333		1
	1033	61.3333		0
	1034	90.3		1
	1035	138.9		0
	1036	74.0333		0
	1037	169.833		1
	1038	257.633		0
	1039	57.4		1
	1040	123.333		1
	1041	87.8333		0
	1042	227.733		1
	1043	112		0
	1044	165.167		1
	1045	7.8		1
	1046	137.8		1
	1047	77.2333		1
	1048	127.633		0
	1049	26.7667		1
	1050	158.033		0
	1051	182.267		1
	1052	71.8333		0
	1053	44.6		1
	1054	189.1		1
	1055	194		0
	1056	148.8		1
	1057	198.333		1
	1058	180.733		1
	1059	136.167		0
	1060	234.333		1
	1061	30.9667		1
	1062	93		1
	1063	80.4333		1
	1064	28.5		1
	1065	48.4333		1
	1066	150.5		0
	1067	128.367		0
	1068	191.133		1
	1069	123.267		0
	1070	164.567		1
	1071	118.033		1
	1072	41.1667		1
	1073	152.067		1
	1074	172		1
	1075	20.2667		0
	1076	219.767		1
	1077	103.467		1
	1078	154.7		0
	1079	45.1667		1
	1080	112.567		0
	1081	38.1333		1
	1082	77.5		1
	1083	2.4		0
	1084	143		1
	1085	59.7667		0
	1086	85.5		0
	1087	45.7		1
	1088	27		1
	1089	60.2667		1
	1090	111.867		0
	1091	125.8		0
	1092	236.933		0
	1093	33.5667		0
	1094	24.3333		1
	1095	122.7		1
	1096	255		1
	1097	149.3		0
	1098	269.9		0
	1099	181.467		0
	1100	202.233		0
	1101	142.8		0
	1102	125.267		1
	1103	261.2		0
	1104	175.333		0
	1105	224.233		0
	1106	49.2333		1
	1107	231.033		1
	1108	24.4		1
	1109	94.2333		1
	1110	197.733		1
	1111	164.967		1
	1112	22.6667		1
	1113	152.933		0
	1114	130.367		1
	1115	65.4		0
	1116	24.8667		1
	1117	73.7		1
	1118	127.833		1
	1119	39.2		1
	1120	142.167		1
	1121	71		0
	1122	45.3333		0
	1123	107.367		1
	1124	101.967		1
	1125	228.767		1
	1126	89.1		1
	1127	42.3333		1
	1128	163.2		1
	1129	174.833		0
	1130	44.7333		1
	1131	241.867		0
	1132	318.2		0
	1133	47.9		1
	1134	146.933		1
	1135	161.133		1
	1136	24.3		1
	1137	175.633		0
	1138	101.567		0
	1139	111.067		0
	1140	63.5667		1
	1141	182.6		0
	1142	118		1
	1143	213.2		1
	1144	265		0
	1145	79.3333		1
	1146	174.567		1
	1147	264.233		0
	1148	110.267		0
	1149	104.533		0
	1150	199.133		0
	1151	90.8		1
	1152	35.6		1
	1153	161.933		1
	1154	222.2		1
	1155	242.567		0
	1156	257.567		0
	1157	3.5		1
	1158	222.333		0
	1159	91.0667		0
	1160	140.2		0
	1161	37.7333		1
	1162	199.1		0
	1163	222.1		0
	1164	68.7		0
	1165	101.267		0
	1166	275.633		0
	1167	194.367		0
	1168	195.533		0
	1169	270.567		0
	1170	113.833		1
	1171	28.6		1
	1172	109.833		1
	1173	114.767		0
	1174	76.7		0
	1175	102.567		0
	1176	147.367		1
	1177	133.233		1
	1178	84.6333		0
	1179	269		0
	1180	219.167		1
	1181	196.533		0
	1182	63.8		1
	1183	141.567		1
	1184	110.767		1
	1185	47.6333		1
	1186	72.4333		1
	1187	175.967		1
	1188	62.3333		0
	1189	25.6333		1
	1190	183.2		1
	1191	270.3		0
	1192	174.633		0
	1193	119.467		1
	1194	107.1		1
	1195	189.433		0
	1196	89.3333		1
	1197	139.167		0
	1198	52.3333		1
	1199	221.9		0
	1200	208.967		1
	1201	271.933		0
	1202	143.533		1
	1203	197.433		0
	1204	130.9		0
	1205	266.933		0
	1206	199.533		0
	1207	111.067		0
	1208	271.333		0
	1209	228.6		1
	1210	201.767		1
	1211	241.3		1
	1212	105.467		0
	1213	132.2		1
	1214	58.4667		1
	1215	75.8667		0
	1216	254.633		0
	1217	64		1
	1218	50.4667		0
	1219	275.233		0
	1220	163.533		0
	1221	55.0333		1
	1222	89.3667		1
	1223	19.6		0
	1224	164.7		0
	1225	97.7667		1
	1226	78.4667		1
	1227	227.467		0
	1228	35.3667		1
	1229	98.7		1
	1230	220.233		0
	1231	59.8		0
	1232	93.3		0
	1233	42.9667		1
	1234	135.667		0
	1235	263.367		0
	1236	80.7333		1
	1237	56.7667		1
	1238	87.4667		1
	1239	131.3		1
	1240	149.7		1
	1241	93.5		1
	1242	118.133		1
	1243	194.4		1
	1244	150.733		1
	1245	153.9		1
	1246	225.167		0
	1247	268.9		0
	1248	93.3667		1
	1249	121.533		0
	1250	91.2667		0
	1251	179.433		0
	1252	123.733		0
	1253	258.133		1
	1254	149.733		0
	1255	134.367		0
	1256	75.3333		0
	1257	138.333		0
	1258	65.1333		1
	1259	213.1		1
	1260	16.8333		1
	1261	72.3667		0
	1262	68.2		1
	1263	91.6333		1
	1264	18.8333		1
	1265	248.767		0
	1266	57.6667		1
	1267	141.033		0
	1268	144.467		0
	1269	111.167		1
	1270	228.1		1
	1271	231.533		1
	1272	250.133		0
	1273	82.6333		0
	1274	14.1667		1
	1275	110.6		1
	1276	143.167		1
	1277	177.333		0
	1278	86.2333		1
	1279	212.2		0
	1280	127.1		0
	1281	0.1		1
	1282	255.1		1
	1283	128.567		0
	1284	172.9		1
	1285	173.9		1
	1286	122.267		0
	1287	64.3667		0
	1288	116.433		1
	1289	37.5		1
	1290	210.967		1
	1291	164.5		0
	1292	111.7		1
	1293	122.5		0
	1294	225.4		0
	1295	43.2		1
	1296	110.933		1
	1297	42.6333		1
	1298	163.867		0
	1299	231.667		0
	1300	252		0
	1301	108.067		0
	1302	88.2		0
	1303	88.3333		1
	1304	185.6		0
	1305	149.4		0
	1306	60.7		0
	1307	29.6667		1
	1308	103.133		0
	1309	269.333		0
	1310	92.7333		1
	1311	205.033		0
	1312	72.6667		0
	1313	51.2		1
	1314	337.033		0
	1315	63.7333		0
	1316	61.7		0
	1317	58.7667		1
	1318	85.0333		1
	1319	122.767		0
	1320	122.133		0
	1321	72.3		0
	1322	109		1
	1323	21.0667		1
	1324	264.233		0
	1325	48.1333		1
	1326	115.7		1
	1327	140.767		1
	1328	30.4333		0
	1329	264.767		0
	1330	124.133		1
	1331	50.7667		1
	1332	146.033		1
	1333	229.367		1
	1334	91.2333		0
	1335	130.467		0
	1336	151		0
	1337	193.7		0
	1338	86.0667		1
	1339	132.3		0
	1340	114.233		1
	1341	37.7667		1
	1342	80.3667		1
	1343	32.6333		1
	1344	232.733		1
	1345	131.267		0
	1346	216.033		1
	1347	34.1		0
	1348	225.7		1
	1349	109.933		0
	1350	271.267		0
	1351	27.4667		1
	1352	86.8333		0
	1353	147.667		0
	1354	119.867		1
	1355	15.7		1
	1356	114		1
	1357	87.7		1
	1358	57.2333		0
	1359	108.167		0
	1360	191.933		1
	1361	55.8333		1
	1362	96.7667		1
	1363	173.633		0
	1364	114.6		0
	1365	184.167		0
	1366	193.967		0
	1367	200.7		0
	1368	138.1		0
	1369	183.267		0
	1370	86.0667		1
	1371	216.967		0
	1372	194.233		0
	1373	164.933		0
	1374	160.3		0
	1375	280.7		0
	1376	176.767		0
	1377	120.567		1
	1378	68.0667		1
	1379	35.4		1
	1380	86.2333		1
	1381	125.333		1
	1382	218.233		0
	1383	196.867		0
	1384	134.5		0
	1385	85.3333		0
	1386	47.9		1
	1387	123.9		0
	1388	158.533		1
	1389	238.367		0
	1390	95.8667		1
	1391	80.8333		0
	1392	131.1		0
	1393	243.5		0
	1394	42.7		1
	1395	128.533		0
	1396	36.7667		1
	1397	186.1		0
	1398	57.6333		0
	1399	90.6667		1
	1400	144.767		0
	1401	96.6333		1
	1402	94.5667		0
	1403	82.3667		0
	1404	149.867		0
	1405	270.133		1
	1406	136.7		1
	1407	85.5667		1
	1408	101.267		1
	1409	84.2		1
	1410	33.8		1
	1411	176.6		0
	1412	91.6		0
	1413	130.2		0
	1414	164.333		0
	1415	103.833		0
	1416	96.2		1
	1417	113.2		1
	1418	181.233		1
	1419	200.133		0
	1420	251.067		0
	1421	131.667		1
	1422	112.933		0
	1423	110.1		0
	1424	99.7333		0
	1425	24.1		1
	1426	199.233		0
	1427	109.2		0
	1428	23.9333		1
	1429	113.567		0
	1430	10.8333		1
	1431	69.5		0
	1432	238.067		1
	1433	219.167		1
	1434	199.967		0
	1435	186.533		0
	1436	62.8667		0
	1437	56.5		0
	1438	46.3667		1
	1439	237.367		1
	1440	103.767		1
	1441	124.1		0
	1442	20.6667		1
	1443	99.5333		1
	1444	9.06667		1
	1445	64.0333		0
	1446	158.033		0
	1447	51.9667		1
	1448	111.533		1
	1449	112.8		0
	1450	212.2		0
	1451	64.9333		1
	1452	126.667		1
	1453	153.2		0
	1454	161.067		0
	1455	91.2333		1
	1456	3.36667		0
	1457	192.6		0
	1458	163.7		1
	1459	140.5		0

## Sheet: Fig. 2c
Fig. 2c: NUP210 mRNA expression in the distant metastasis free survival outcome of human ER+ breast cancer patient
Patient	Months elapsed	NUP210 High (n = 164)	NUP210 Low (n = 167)
1	51.48	0
2	70.56	0
3	31.56	0
4	72	0
5	69.48	0
6	60	0
7	0.48	1
8	56.04	0
9	62.04	0
10	66.96	0
11	58.56	0
12	1.56	0
13	24.48	1
14	63	0
15	0	1
16	23.52	1
17	37.56	0
18	75.48	0
19	42	0
20	70.56	0
21	74.04	0
22	69.48	0
23	71.04	0
24	66.96	0
25	62.52	0
26	62.04	0
27	59.04	0
28	24	1
29	9.96	0
30	32.04	0
31	52.56	0
32	54.12	1
33	16.2	1
34	26.16	0
35	74.16	0
36	66.24	0
37	61.56	0
38	113.028	0
39	96	0
40	83.15	0
41	84.46	0
42	48.39	0
43	59.24	0
44	70.29	0
45	54.38	0
46	120	0
47	120	0
48	62.3	0
49	118.52	0
50	120	0
51	37.3479	1
52	120	0
53	120	0
54	104.811	0
55	87.8466	0
56	120	0
57	55.989	1
58	26.4658	1
59	77.2274	1
60	120	0
61	120	0
62	57.2712	1
63	120	0
64	120	0
65	88.6356	1
66	43.9562	1
67	91.3644	0
68	107.507	0
69	99.5507	0
70	88.8986	0
71	84.9534	0
72	28.9644	1
73	100.044	0
74	9.33	0
75	74	0
76	70	0
77	85	0
78	18	1
79	81	0
80	76	0
81	35.64	0
82	63.81	0
83	105.7	0
84	106.59	0
85	112.96	0
86	20.88	1
87	18.54	1
88	54.35	1
89	68.05	1
90	97.25	0
91	120	0
92	120	0
93	120	0
94	69.86	1
95	120	0
96	21.3	1
97	120	0
98	120	0
99	61.64	1
100	7.27	1
101	120	0
102	120	0
103	117.8	0
104	56.91	1
105	120	0
106	120	0
107	120	0
108	120	0
109	36.1	1
110	31.59	1
111	104.84	0
112	107.24	0
113	87.06	0
114	60	0
115	56	0
116	36	0
117	13	1
118	57	0
119	5	1
120	24	1
121	11.01	1
122	120	0
123	120	0
124	53	1
125	21.01	1
126	24	1
127	114.02	1
128	114.02	0
129	82.95	0
130	41	1
131	107.01	1
132	18.02	1
133	117.99	0
134	117.99	0
135	21.01	0
136	84	1
137	53	0
138	70.95	0
139	61.97	0
140	52.96	1
141	112.01	0
142	120	0
143	113.95	0
144	76.96	1
145	25.97	0
146	86.99	1
147	49.97	0
148	34.98	0
149	36.99	1
150	106.95	0
151	112.93	0
152	38.99	0
153	112.01	0
154	7	0
155	120	0
156	9.01	0
157	120	0
158	120	0
159	7	1
160	70.95	1
161	31	0
162	74.99	0
163	120	0
164	119.01	0
165	8.04		0
166	52.56		0
167	27.48		1
168	16.68		1
169	94.2		0
170	73.56		0
171	80.28		0
172	61.32		0
173	54.12		0
174	32.12		0
175	92.88		0
176	27.45		1
177	75.02		0
178	49.45		0
179	57.83		0
180	59.93		0
181	45.37		1
182	117.63		0
183	120		0
184	42.51		1
185	52.14		0
186	16.21		1
187	72.49		0
188	49.28		0
189	113.19		0
190	31.13		0
191	96		0
192	120		0
193	120		0
194	120		0
195	120		0
196	120		0
197	120		0
198	120		0
199	120		0
200	120		0
201	31.4959		0
202	120		0
203	39.9452		0
204	120		0
205	120		0
206	120		0
207	92.3507		0
208	116.877		0
209	120		0
210	120		0
211	120		0
212	120		0
213	108.855		0
214	120		0
215	120		0
216	120		0
217	41.3918		1
218	120		0
219	57.2055		0
220	118.619		1
221	116.515		0
222	120		0
223	120		0
224	120		0
225	85.611		1
226	120		0
227	120		0
228	120		0
229	120		0
230	120		0
231	120		0
232	120		0
233	120		0
234	97.7096		1
235	120		0
236	120		0
237	120		0
238	52.537		1
239	120		0
240	114.805		0
241	120		0
242	120		0
243	120		0
244	118.685		0
245	68.7123		1
246	120		0
247	120		0
248	120		0
249	120		0
250	109.447		0
251	108.066		0
252	113.622		0
253	120		0
254	94.1918		0
255	109.973		0
256	93.0082		0
257	99.9452		0
258	99.5836		0
259	98.3342		0
260	91.5616		0
261	85.2493		0
262	87.5836		0
263	34.126		0
264	90.0164		0
265	71.3425		0
266	73.6438		0
267	32.82		0
268	59.79		0
269	80.49		0
270	65		0
271	78		0
272	78		0
273	85		0
274	52		0
275	59		0
276	83		0
277	85		0
278	86		0
279	77		0
280	73		0
281	81		0
282	82		0
283	71		0
284	47		0
285	54		0
286	79		0
287	76		0
288	83		0
289	54		0
290	79		0
291	81		0
292	81		0
293	65		0
294	83		0
295	56		0
296	69		0
297	71		0
298	53		0
299	53		0
300	54		0
301	71		0
302	71		0
303	36		0
304	18		1
305	73		0
306	8.52		0
307	50.07		0
308	61.97		0
309	90.94		0
310	30.84		1
311	120		0
312	63.12		0
313	59		0
314	58		1
315	50		0
316	63		0
317	39		0
318	63		0
319	58		0
320	43		0
321	61		0
322	42		1
323	5.98		1
324	115		0
325	81.96		1
326	43.99		0
327	100.93		0
328	110.93		0
329	120		0
330	38.99		0
331	24.99		0

## Sheet: Fig. 2d
		Fig. 2d: NUP210 expression (Z-score) in PAM50 subtype of human breast cancer patient in METABRIC dataset
		Luminal A (n=679)	Luminal B (n=461)	Basal (n=199)	Her2+ (n=236)	Claudin-Low (n=199)
		6.78067	5.91991	6.80333	7.00558	5.78062
		7.25011	6.43986	7.53804	6.26163	6.13697
		7.00558	6.96002	7.2931	7.04809	7.45538
		6.57706	6.91402	7.24568	7.19992	6.26163
		7.68405	6.26415	6.91173	5.90507	6.19532
		6.37964	7.61934	7.11233	7.03188	6.35022
		6.63029	6.73178	6.65841	7.04926	6.947
		7.11723	5.97917	7.90131	7.18504	6.71683
		7.38072	6.4386	7.54505	6.77369	7.28947
		6.875	6.15897	6.60762	6.60762	6.54857
		7.16014	7.2932	6.29737	6.63262	6.55955
		6.92298	7.02086	7.09733	6.74605	7.1227
		7.31493	7.10051	5.74376	6.57352	7.01564
		6.91131	6.45588	7.27718	6.77669	7.2337
		7.03188	5.98503	7.60785	6.84578	7.91338
		7.08995	7.92103	6.97879	6.63919	6.31
		6.53726	6.55255	6.45766	6.35903	6.67484
		6.58642	6.12913	8.36229	6.53049	7.22034
		7.21484	6.3663	6.91606	7.44483	6.99559
		6.21225	7.19992	6.8925	7.1662	8.83451
		7.10927	6.52867	6.24618	6.98078	7.11812
		7.42739	7.05388	7.80048	6.87176	6.59837
		6.50498	7.36914	7.23537	6.51581	6.32988
		8.10342	7.26331	7.39833	6.2735	6.33017
		6.78684	7.08936	6.07042	7.74445	7.19443
		7.20672	6.97641	6.43984	7.27236	6.44211
		6.77369	7.38669	7.78959	7.24315	6.25714
		6.98503	6.85637	7.37717	6.09594	5.95549
		6.6891	7.32605	7.49908	6.897	5.94221
		6.46259	7.63675	7.27548	7.1223	6.37308
		6.66738	7.29481	7.17874	6.93568	6.62302
		7.50586	7.41304	6.12364	7.31133	7.92902
		6.95414	7.65088	7.93493	6.78745	6.63919
		6.76779	7.23183	7.21201	6.84664	6.40354
		7.38862	6.32074	7.26009	6.18496	7.15295
		7.31692	7.33681	7.36516	6.94116	7.1662
		6.27436	7.01999	7.73643	6.64507	7.00999
		7.05797	6.63262	7.2675	6.3125	7.24315
		6.88814	6.85265	6.70316	6.43321	7.47
		6.56403	6.79695	7.12969	7.25481	6.55631
		6.82741	7.15009	8.64786	7.74983	7.25889
		6.47022	7.3071	7.86739	6.57271	6.23976
		7.09932	6.89156	7.37576	6.59628	7.54744
		6.43679	6.56763	6.97689	7.24824	6.86043
		6.32692	7.44275	8.91289	7.8231	6.22291
		6.87037	6.96092	6.41278	6.316	6.87917
		6.95519	6.84578	7.01883	6.58844	7.34743
		6.72777	6.09675	7.05377	7.03919	7.20861
		6.95257	7.34296	6.88075	6.79209	6.49412
		6.77033	7.51792	7.19824	7.1879	7.31133
		6.99841	7.04283	6.99761	6.5079	6.15534
		6.57352	7.78553	7.29872	6.77892	7.78181
		6.30287	7.42626	8.18426	6.53132	6.52997
		6.72521	7.26644	6.29732	6.77203	8.26223
		6.58292	7.91141	7.99681	6.39637	5.95035
		6.84142	7.0485	6.7951	6.58219	6.35595
		6.46352	6.5493	6.73141	7.04417	6.79135
		7.03342	7.23989	7.23113	6.85959	7.80028
		7.10723	7.3355	6.79617	6.95799	6.78705
		6.92031	7.26511	7.70501	6.87806	6.14382
		7.7746	6.96887	8.26837	7.42841	6.20258
		6.32337	6.70106	8.45752	6.30081	7.65803
		6.16134	6.98078	7.81675	7.57054	7.01762
		6.74936	6.87176	9.10291	6.8571	6.83658
		6.61607	7.05758	7.61739	7.4581	7.55458
		6.86546	7.5116	7.62214	7.05255	6.78494
		6.28849	7.7908	7.50213	7.00437	6.20773
		6.71565	7.23135	7.46422	7.06821	5.60264
		6.45842	7.7201	7.67515	7.39077	6.08478
		6.83704	7.27236	7.51515	7.33753	6.97323
		7.0446	6.60489	6.66452	7.24723	6.14737
		7.02402	7.11515	7.20649	6.85124	6.78323
		7.12273	6.89767	8.28671	6.96488	6.71674
		6.56616	7.24605	7.15152	7.02319	6.58844
		6.76379	7.1223	8.19547	6.91011	6.55163
		7.24621	7.91409	7.49226	6.66652	8.36727
		7.01719	8.00104	7.80086	6.78746	6.60378
		6.62377	7.55244	8.12188	7.05943	7.33959
		6.5729	7.10381	7.46574	6.9892	5.83269
		7.5131	6.93088	8.50816	6.71798	6.18882
		6.94031	7.31509	7.14987	6.96546	7.25222
		7.37467	6.81094	7.32023	5.82497	8.07991
		7.20771	6.78745	6.53316	6.51197	6.58219
		7.27592	6.52231	6.81803	6.88902	6.30693
		7.07935	7.52357	7.37629	6.705	7.12007
		6.28606	8.05762	7.57142	7.30397	7.10699
		7.25248	7.08697	8.1471	6.86752	6.4922
		6.67491	7.36693	8.30433	6.55719	5.97239
		6.71455	7.07632	8.32389	7.26515	6.85959
		7.00892	7.53152	8.03389	6.99463	6.93879
		7.36403	7.40861	7.25797	7.94835	6.55065
		7.00093	6.7829	7.1246	7.64588	6.64611
		6.49134	6.81918	7.879	8.15581	7.28569
		6.94352	7.11222	7.27258	8.23817	6.87806
		7.10181	6.93399	6.88577	6.74261	6.14612
		6.7575	7.55447	8.22535	7.27644	7.66534
		7.64377	7.28077	7.35217	7.80959	7.78909
		7.11592	6.84924	7.60927	7.07433	6.35251
		6.28702	6.96808	6.8233	8.33605	7.00357
		6.85268	7.24599	7.89158	7.50864	7.15028
		7.7625	6.55281	7.8075	7.46452	6.49579
		7.16749	7.74983	7.82556	8.37525	6.36654
		7.19458	7.30231	7.76443	6.66452	6.85536
		7.18783	6.7631	7.0965	6.87423	7.28251
		6.87668	7.27187	7.2812	7.77208	7.87583
		7.41977	6.72851	7.29006	7.52671	7.65513
		6.94015	6.57803	6.66274	7.15152	6.68601
		6.43339	7.27238	8.68505	7.19765	7.59573
		7.25117	6.81693	6.25151	7.44305	7.51647
		7.64196	7.98056	8.16453	6.33859	7.04082
		7.63334	7.30635	8.70138	7.80702	7.17566
		7.17108	7.42156	6.74783	6.93954	6.59675
		6.31109	7.24824	7.03732	7.10191	6.97435
		6.33969	7.72881	7.68901	7.37165	6.54742
		6.94463	7.31133	7.43051	7.7483	7.58649
		7.14315	7.24011	7.6273	6.92428	6.83757
		6.87021	7.62983	8.22001	7.79822	7.60201
		7.01198	7.96153	8.43059	7.72144	6.18817
		7.27308	7.1879	8.8772	7.5156	7.48867
		6.96624	7.1202	7.5823	6.92671	8.28362
		6.53749	6.83719	7.13214	7.17343	7.3155
		6.58007	7.14605	7.32154	7.10025	7.31313
		6.97499	6.53132	6.9972	7.30811	7.44305
		6.5659	7.22647	6.15289	8.03389	7.56803
		6.6891	7.19835	7.79723	6.37444	7.74147
		7.80675	6.87701	6.08485	7.59897	7.49011
		7.13113	7.30885	7.13934	7.35914	8.15186
		6.08189	7.41442	6.77608	6.90096	6.57133
		7.05837	6.78118	8.24675	7.58842	7.33966
		7.05301	7.45803	6.49175	8.04108	7.73139
		6.81426	7.40881	7.10025	6.88577	7.97545
		6.23815	7.20314	7.93283	7.61793	8.51071
		7.29132	6.88499	7.81884	6.77072	7.17557
		7.25481	7.15901	7.68226	7.44614	7.67762
		6.65558	6.74728	7.10526	6.8233	7.54206
		7.24456	7.1957	8.25402	6.53849	7.85576
		6.85943	6.69224	7.5548	6.8806	7.02785
		6.30966	6.25063	7.9344	7.08377	7.11927
		7.05867	6.97192	7.66728	7.20517	6.70389
		6.62509	7.51871	8.11949	7.49465	8.03059
		7.53417	7.63027	7.0112	6.79799	7.06601
		7.23319	6.85274	6.66274	7.50078	7.99021
		6.91136	6.97905	6.9649	7.14059	7.66421
		6.68693	7.10356	7.85932	7.29006	6.9078
		6.76201	6.77535	8.26177	7.0823	8.07406
		6.88655	7.44983	7.67172	6.66274	6.89089
		7.51115	7.35662	7.62169	7.23433	6.65825
		7.40171	6.65311	8.45404	6.74783	7.47986
		6.46994	7.67716	7.87912	7.00478	8.27892
		6.9186	6.30081	7.02986	7.68406	7.99164
		6.72047	7.1957	6.98281	7.53265	6.52547
		7.2545	7.92289	6.96925	7.41913	7.99958
		6.86786	7.57054	7.71503	6.94997	7.13844
		6.12986	6.8571	7.23199	6.89089	7.06413
		8.04895	7.60104	6.78492	7.29347	8.12246
		6.15577	6.96633	7.16367	7.52694	7.23113
		6.52854	7.00437	7.38476	6.84995	7.74332
		7.58855	6.62546	7.32463	6.55063	8.53318
		7.05903	6.90268	7.9387	7.26437	7.21905
		7.10615	7.78914	8.60192	7.16023	7.5703
		7.20081	7.65019	7.46038	6.78911	7.13115
		7.07065	7.39077	6.53699	7.14425	8.24049
		6.86564	6.92663	7.00478	6.21525	7.71853
		7.02335	7.24723	7.96404	7.37832	8.05396
		6.58063	6.47033	6.75927	7.93901	7.57142
		7.03205	6.57265	6.85919	7.16555	7.7379
		7.14716	6.85124	7.92634	7.79723	7.89972
		6.5079	7.23889	7.73945	7.13934	8.45323
		6.83004	6.98313	7.48594	7.72557	7.5128
		6.96037	6.66236	6.79431	6.49175	7.00518
		6.43701	7.67047	6.29185	6.81302	7.52402
		6.05328	7.58994	6.73875	7.93283	8.14555
		6.3462	7.67101	8.29237	7.74332	6.44852
		6.84825	6.91011	6.04419	5.99677	8.00458
		7.13074	6.66652	6.51595	8.53318	6.19267
		7.31133	7.21198	7.52495	7.10181	6.52862
		7.34417	7.05943	8.21633	6.88978	6.77854
		6.86807	6.74702	6.98442	6.80644	7.04324
		7.3506	7.77584	7.76649	7.0112	6.86571
		6.89767	7.38969	7.28093	7.19916	6.99841
		6.72332	7.50402	6.74424	7.78392	6.20962
		7.07086	6.54943	7.44844	7.5128	6.41149
		7.79708	7.70081	7.73793	7.36693	6.11071
		6.95295	7.60399	7.85932	6.8188	7.26571
		6.7342	7.48597	6.98761	7.41617	7.16993
		7.04417	6.69333	6.55853	7.1855	6.50759
		7.09214	7.27912	7.94246	6.55584	7.99951
		6.75591	7.17508	8.18895	6.57503	7.94084
		7.13404	7.65562	8.30303	7.012	5.60742
		6.51304	7.50957	7.05668	7.25264	6.80036
		6.788	6.57503	7.60687	7.45124	8.57288
		6.73726	7.35331	7.2466	7.09815	6.996
		6.72957	7.49908	7.43758	6.90054	7.22775
		6.7671	7.48543	7.11185	6.90363	7.70318
		6.77917	7.64377	7.19398	7.23199	7.82142
		6.65176	7.36715	7.80906	7.61982	8.39672
		6.91835	7.37761	7.66192	6.78492	6.75595
		6.93686	7.59401	7.24057	7.14771	6.55718
		6.94577	8.41655	8.13276	6.93604	6.94662
		7.05652	8.21617		6.98922
		6.57588	7.55133		7.43252
		6.75125	8.08107		7.80343
		7.02456	8.3255		7.01886
		6.81059	7.64779		6.75927
		7.06614	8.76312		6.52131
		6.91727	7.85054		6.85919
		6.71272	8.07373		7.31579
		6.90091	7.5568		5.92441
		6.80365	7.3696		6.45427
		6.82093	7.77411		7.02332
		6.62413	7.73749		7.43758
		6.94501	8.08788		6.67129
		6.55438	7.52311		6.65173
		6.64026	7.45021		6.88462
		7.74147	7.52671		7.59718
		7.4581	8.11605		6.71649
		7.76302	6.6683		6.98442
		7.62323	7.81556		7.31493
		6.98194	7.21919		7.76649
		6.96687	7.86451		7.97491
		7.38639	7.68171		7.67221
		7.66733	7.36827		6.87075
		7.2781	7.4655		7.38969
		6.64912	7.19765		6.99081
		6.94143	8.72132		6.93133
		7.18086	7.3547		6.77445
		6.99774	7.02291		6.58489
		6.99668	6.97403		8.06767
		6.91425	7.37895		6.43605
		7.31959	6.79921		7.40172
		8.37459	7.0389		6.61816
		7.40286	7.21291		5.8472
		7.33753	7.79822		6.80371
		7.59126	8.33342		7.59428
		7.0413	7.62269		6.94662
		7.83992	7.38521		6.83403
		7.6587	7.74743
		7.50458	7.91568
		6.20933	7.47315
		6.59179	7.17832
		6.9884	7.72144
		6.37383	7.35685
		6.80311	7.27563
		6.88677	8.32429
		7.07788	6.37444
		7.01445	8.13715
		6.83072	7.11351
		7.45492	7.35914
		6.93442	7.66073
		6.78746	7.72477
		7.0096	7.72751
		6.67171	7.52684
		6.97958	7.12378
		6.88032	8.21633
		7.26202	7.03359
		6.96164	7.39796
		6.95658	7.36538
		7.50494	7.53199
		6.52809	7.04781
		7.17829	7.68453
		6.79686	7.30971
		7.48048	8.04108
		7.36486	7.65658
		7.02047	7.39569
		6.55719	7.89584
		7.26515	7.95437
		7.18909	8.13972
		7.3428	7.61793
		7.0959	7.44614
		7.42802	8.02956
		8.09072	7.52153
		7.23233	7.46771
		7.65509	7.52386
		7.22858	7.49133
		8.34174	7.42608
		7.95581	7.1372
		7.5337	7.3061
		7.57808	7.89381
		7.03227	7.88527
		7.59897	7.49465
		7.8432	7.69821
		7.80702	7.06039
		8.18298	7.61233
		7.85033	7.64633
		6.51628	7.23433
		6.83628	7.9645
		7.94302	7.915
		6.7785	7.83101
		7.38926	6.89897
		7.85617	7.45335
		7.50122	7.6997
		7.22391	7.57576
		7.15276	8.05674
		7.41127	8.1952
		7.30525	7.5715
		7.0731	7.41913
		7.03471	7.37002
		7.4465	8.18188
		7.6905	7.27143
		7.79877	7.87642
		7.75149	6.94997
		7.70766	8.47434
		8.24256	6.64455
		8.37782	7.48779
		8.06983	9.43124
		7.75848	7.03599
		7.73743	8.06168
		7.98803	8.44173
		7.90131	7.07473
		8.05021	7.02522
		7.42981	7.22647
		7.56209	8.01163
		7.51568	8.16291
		7.28816	7.43431
		6.83016	7.37832
		7.24215	7.16555
		7.00539	7.3638
		7.9074	7.73994
		7.41623	6.963
		7.8865	7.33782
		6.93042	6.81302
		7.60579	7.56475
		7.39713	7.5352
		7.58111	7.56369
		7.48275	6.15071
		7.47774	7.87095
		7.84819	7.54753
		7.44619	7.88497
		7.54064	8.18151
		7.28025	7.49301
		8.09414	7.32361
		7.25232	7.78584
		7.16595	8.85115
		6.73699	7.31498
		6.67094	7.18166
		7.35151	6.88978
		7.19752	8.54796
		7.7111	7.41795
		7.2707	6.60964
		7.66517	8.11916
		7.96968	7.6474
		7.46742	6.90056
		7.37048	7.00819
		6.93954	7.86502
		6.70409	7.17473
		7.03503	7.42064
		7.10556	7.75334
		7.35395	7.49737
		7.51573	6.91238
		6.85735	7.78392
		7.09442	7.44279
		7.28136	7.60832
		7.02687	7.73994
		7.1358	7.67582
		7.60918	7.19472
		6.82573	7.52618
		7.66492	7.82506
		7.46102	6.41397
		7.58137	7.39411
		7.39857	7.49241
		7.61921	7.94409
		6.6016	7.04285
		6.85088	7.54837
		7.04378	7.90241
		6.74511	7.93335
		8.56496	7.79929
		6.66549	8.16722
		8.02619	6.76775
		6.87228	8.61802
		7.12196	7.32286
		7.01762	7.03957
		7.42981	7.92797
		7.46714	7.38163
		7.25506	7.70666
		6.92663	7.55072
		7.57177	6.60146
		7.5156	7.49756
		7.4572	7.72389
		7.33038	7.38344
		6.75668	7.62883
		7.6578	7.67664
		7.83854	6.80296
		7.268	6.58352
		7.17343	7.34417
		7.10815	7.3754
		6.69059	7.39947
		8.6581	7.72437
		7.47663	7.23537
		7.16779	7.64343
		8.45002	7.31177
		7.83398	6.52862
		7.0975	7.57661
		7.26373	7.63179
		7.68647	7.71503
		7.09089	7.86502
		8.10175	7.03267
		7.12435	6.98281
		7.27282	6.84008
		7.07758	6.95658
		7.32056	7.02579
		7.30872	6.71256
		7.11824	6.8723
		7.11579	7.01242
		7.02856	6.6154
		7.07922	6.97323
		7.19188	7.09197
		7.51328	6.96219
		7.43528	6.75707
		7.57854	7.88964
		7.44883	6.74276
		7.20891	7.41884
		7.77645	7.60108
		7.7039	7.61642
		7.40733	7.32597
		7.39077	8.01726
		6.82124	7.27388
		7.44753	7.55447
		6.93044	7.33649
		7.65486	7.45029
		7.14236	7.63324
		7.13206	8.12991
		6.92005	7.04768
		7.44968	7.47544
		7.21604	8.48465
		7.5499	7.93546
		7.83433	7.31884
		7.20905	7.28137
		7.63216	7.65991
		8.12818	7.22218
		7.56303	8.50033
		6.8188	7.28874
		7.98196	7.3562
		7.86091	6.86077
		7.18416	7.38163
		7.30268	7.78959
		6.87276	7.51421
		7.6992	7.58656
		6.92301	6.70536
		6.86306	7.88176
		6.77707	7.55399
		7.5831	7.50818
		6.8806	6.94819
		7.2815	7.84948
		7.58466	6.76739
		7.63082	7.6987
		7.34509	7.37808
		7.57114	7.87912
		6.75867	7.15907
		7.51647	7.49479
		7.14059	6.85265
		7.78074	7.11686
		6.84158	7.43026
		7.6533	7.16868
		7.0823	7.59428
		7.04407	6.9784
		7.71574	6.72234
		7.73152	7.36649
		7.56243	6.83403
		6.96979	6.76924
		7.21526	6.63485
		7.01961	7.05467
		7.19132
		6.95219
		7.12568
		7.18635
		7.66058
		7.83271
		7.21376
		7.34904
		7.46496
		7.26533
		7.29545
		7.43159
		7.03262
		7.22112
		7.01758
		7.26377
		7.06352
		7.56914
		7.54486
		7.16522
		7.59401
		7.37122
		7.42293
		6.9862
		6.55063
		7.01403
		7.43618
		6.82968
		7.36816
		7.37711
		7.27891
		7.19329
		7.36546
		7.22117
		6.83004
		7.57481
		7.26131
		6.95562
		7.52768
		7.20691
		7.21104
		7.83398
		7.94797
		7.13613
		7.58656
		7.38878
		6.71864
		7.63112
		7.67061
		7.35932
		6.95859
		7.05253
		7.60612
		7.20947
		7.3145
		7.30251
		7.44983
		7.27833
		6.886
		7.3517
		7.22303
		7.39493
		7.0713
		7.30624
		7.29699
		6.44597
		7.49649
		7.15694
		7.4671
		6.68139
		7.46373
		7.71379
		7.98503
		7.50884
		7.98203
		6.26033
		6.92428
		7.69166
		7.54974
		7.63754
		7.99138
		7.31305
		7.21223
		7.39149
		6.80292
		7.37202
		7.26705
		7.41559
		7.13121
		7.79378
		7.40836
		7.30404
		7.35553
		6.62269
		7.27618
		6.9341
		8.00098
		7.65227
		6.55596
		8.00567
		7.40022
		7.62761
		7.56691
		7.04685
		6.82528
		7.31133
		6.75378
		7.26173
		6.64006
		7.17919
		7.12717
		7.03552
		7.24875
		7.40082
		7.01039
		7.73443
		6.67766
		6.91993
		7.18635
		7.83128
		6.46482
		7.06739
		7.73443
		7.35662
		8.05396
		7.78651
		7.22647
		6.5143
		7.10733
		6.74203
		7.68356
		6.85265
		7.16367
		6.85919
		7.15946
		7.05668
		7.56335
		6.85652
		7.21414
		7.20298
		7.0116
		6.62892
		7.28615
		7.27737
		6.79059
		6.84617
		6.74203
		7.66582
		6.76039
		7.01364
		7.84478
		6.99403
		7.45904
		7.64001
		7.31579
		6.73651
		6.51365
		6.92072
		7.1662
		7.33301
		7.61214
		7.15359
		7.35976
		6.9063
		6.83893
		6.55751
		7.38834
		7.32286
		7.39548
		6.97242
		7.75297
		6.79357
		6.54471
		6.81803
		7.1691
		7.53621
		7.68455
		7.16537
		6.61955
		7.66776
		6.30548
		7.01324
		7.21456
		7.48867
		6.87075
		7.18295
		7.46864
		7.46635
		6.79996
		7.36782
		7.06902
		6.88848
		7.66342
		7.5601
		6.69304
		7.33213
		6.89313
		6.9618
		7.10025
		7.67468
		7.54554
		7.2613
		6.8249
		7.53338
		7.28615
		7.79109
		6.90054
		6.46609
		7.02086
		7.26698
		6.72199
		7.1996
		7.39321
		6.74497
		6.79021
		6.97085
		6.22346
		6.39182

[truncated: 79 more sheets: Fig. 2g, Fig. 2i, Fig. 2j, Fig. 3b, Fig. 3d, Fig. 3f, Fig. 3h, Fig. 3j, Fig. 3k, Fig. 3l, Fig. 3n, Blot Fig. 3, Fig. 4c, Fig. 4i, Fig. 4k, Fig. 4n, Blot Fig.4, Fig. 5f, Fig. 5h, Fig. 5j …]
